# Supplementary material for: Health and social behaviour through pandemic phases in Switzerland: Regional time-trends of the COVID-19 Social Monitor panel study
Source: PLoS One. 2021 Aug 25;16(8):e0256253. doi: 10.1371/journal.pone.0256253 (PMC8386858; doi:10.1371/journal.pone.0256253)
Supplement: S1 Data — (CSV) [file pone.0256253.s010.csv]

wave_id	agecat	female	lregion	education	nat	partner	urban	wave_cat	ph1_cat2	wb2_cat2	ms2_2_4_cat1	ms2_6_cat1	wc1_cat	ss3_cat1	eh3_3_cat1	hb7_cat	hs1_1_cat	hs2_1_cat	hs4_cat	hb8_2_cat1	hb8_3_cat1	hb8_4_cat1	hb8_5_cat1	calib_weight
1	1	0	1	3	1	1	1	1	0	0	0	0	0	0	NA	0	0	0	0	NA	NA	NA	NA	3359
NA	1	0	1	3	1	1	1	1	0	0	0	0	0	0	NA	0	0	0	0	1	0	1	1	4424
NA	1	0	1	3	1	1	1	1	0	0	0	0	0	0	NA	0	0	0	0	1	0	1	1	4034
NA	1	0	1	3	1	1	1	2	0	0	0	0	0	0	NA	0	0	0	0	1	0	1	1	4172
NA	1	0	1	3	1	1	1	2	0	0	0	0	0	0	NA	0	0	0	0	1	0	1	1	4313
NA	1	0	1	3	1	1	1	2	0	0	0	0	0	0	NA	1	0	0	0	0	0	0	1	4578
NA	1	0	1	3	1	1	1	3	0	0	0	0	0	0	NA	0	0	0	0	0	0	1	0	4619
NA	1	0	1	3	1	1	1	3	0	0	0	0	0	0	NA	0	0	0	0	1	0	0	1	4672
NA	1	0	1	3	1	1	1	3	0	0	0	0	0	0	NA	0	0	0	0	1	0	0	1	4703
NA	1	0	1	3	1	1	1	4	0	0	0	0	0	0	NA	0	0	0	0	1	0	0	1	4612
NA	1	0	1	3	1	1	1	4	0	0	0	0	0	0	NA	0	0	0	0	1	1	1	1	2478
NA	1	0	1	3	1	1	1	4	0	0	0	0	0	0	NA	0	0	0	0	1	1	1	1	2716
NA	1	0	1	3	1	1	1	5	0	0	0	0	0	0	NA	0	0	0	0	1	1	0	1	3068
NA	1	0	1	3	1	1	1	5	0	0	0	0	0	0	NA	0	0	0	0	1	1	0	1	3367
NA	1	0	1	3	1	1	1	5	0	0	0	0	0	0	NA	0	0	0	0	1	1	1	1	3306
1	1	0	1	2	1	0	1	1	0	0	0	0	0	0	NA	1	0	0	0	NA	NA	NA	NA	3359
NA	1	0	1	2	1	0	1	1	0	0	0	0	0	0	NA	1	0	0	0	0	0	1	1	4407
NA	1	0	1	2	1	0	1	1	0	0	0	0	0	0	NA	1	0	0	0	0	0	0	1	4467
NA	1	0	1	2	1	0	1	1	0	0	0	0	0	0	NA	1	0	0	0	0	0	1	1	4273
NA	1	0	1	2	1	0	1	2	0	0	0	0	0	0	NA	1	0	0	0	0	0	0	1	4263
NA	1	0	1	2	1	0	1	2	0	0	0	1	0	0	NA	1	0	0	0	0	0	1	1	4464
NA	1	0	1	2	1	0	1	2	0	0	0	0	0	0	NA	0	0	0	0	0	0	0	1	4803
NA	1	0	1	2	1	0	1	3	0	0	0	0	0	0	NA	0	0	0	0	0	0	0	1	4662
NA	1	0	1	2	1	0	1	3	0	0	0	0	0	0	NA	0	1	0	0	0	0	0	1	4897
NA	1	0	1	2	1	0	1	3	0	0	0	0	0	0	NA	0	1	0	0	0	0	0	1	4770
NA	1	0	1	2	1	0	1	4	0	0	0	0	0	0	NA	0	1	0	0	0	0	0	1	5099
NA	1	0	1	2	1	0	1	4	0	0	0	1	0	0	NA	1	0	0	0	0	1	0	1	2629
NA	1	0	1	2	1	0	1	4	0	0	0	0	0	0	NA	1	0	0	0	0	1	0	1	2930
NA	1	0	1	2	1	0	1	5	0	0	0	1	0	0	NA	0	0	0	0	0	1	0	1	3316
NA	1	0	1	2	1	0	1	5	0	0	0	0	0	0	NA	1	0	0	0	0	1	0	1	3655
NA	1	0	1	2	1	0	1	5	0	0	0	0	0	0	NA	1	0	0	0	0	0	0	1	3631
1	1	0	1	2	1	1	1	1	1	1	0	1	0	0	NA	0	1	1	0	NA	NA	NA	NA	3359
NA	1	0	1	2	1	1	1	1	1	0	0	1	0	0	NA	1	0	1	0	0	0	0	1	4457
NA	1	0	1	2	1	1	1	1	0	0	0	1	0	0	NA	1	0	0	0	0	0	0	1	4572
NA	1	0	1	2	1	1	1	2	1	1	0	1	0	0	NA	1	1	0	0	0	0	0	1	4330
NA	1	0	1	2	1	1	1	3	0	0	0	1	0	0	NA	1	1	0	0	0	0	0	0	5018
NA	1	0	1	2	1	1	1	4	1	0	0	1	0	0	NA	0	1	0	0	0	0	0	1	5176
NA	1	0	1	2	1	1	1	4	1	0	0	1	0	0	NA	1	1	0	0	0	1	0	1	2655
NA	1	0	1	2	1	1	1	4	1	1	0	1	0	0	NA	1	1	0	0	0	1	0	1	2907
1	1	0	1	3	0	0	1	1	0	0	0	0	0	0	NA	0	0	0	0	NA	NA	NA	NA	3359
NA	1	0	1	3	0	0	1	1	0	0	0	0	0	0	NA	0	0	0	0	0	0	0	0	4320
NA	1	0	1	3	0	0	1	1	0	0	0	0	0	0	NA	0	0	0	0	0	0	0	0	4336
NA	1	0	1	3	0	0	1	1	0	0	0	0	0	0	NA	0	0	0	0	0	0	0	0	4054
NA	1	0	1	3	0	0	1	2	0	0	0	0	0	0	NA	0	0	0	0	0	0	0	0	4118
NA	1	0	1	3	0	0	1	2	0	0	0	0	0	0	NA	0	0	0	0	0	0	0	0	4259
NA	1	0	1	3	0	0	1	3	0	0	0	0	0	0	NA	0	0	0	0	0	0	0	0	4471
NA	1	0	1	3	0	0	1	3	0	0	0	0	0	0	NA	0	0	0	0	0	1	0	0	4578
NA	1	0	1	3	0	0	1	3	0	0	0	0	0	0	NA	0	0	0	0	0	0	0	0	4582
NA	1	0	1	3	0	0	1	4	0	0	0	0	0	0	NA	0	0	0	0	0	0	0	0	4558
NA	1	0	1	3	0	0	1	4	0	0	0	0	0	0	NA	0	0	0	0	0	1	0	0	2460
NA	1	0	1	3	0	1	1	4	0	0	0	0	0	0	NA	0	0	0	0	0	1	0	0	2734
NA	1	0	1	3	0	1	1	5	0	0	0	0	0	0	NA	0	0	0	0	0	1	0	0	3054
NA	1	0	1	3	0	1	1	5	0	0	0	0	0	0	NA	0	0	0	0	0	0	0	0	3348
NA	1	0	1	3	0	1	1	5	0	0	0	0	0	0	NA	0	0	0	0	1	1	0	0	3206
1	1	0	1	3	1	1	0	1	0	0	0	0	0	0	NA	0	0	0	0	NA	NA	NA	NA	3359
NA	1	0	1	3	1	1	0	1	0	0	0	1	0	0	NA	0	0	0	0	0	0	1	1	4363
NA	1	0	1	3	1	1	0	1	0	0	0	0	0	0	NA	0	0	0	0	0	0	1	1	4424
NA	1	0	1	3	1	1	0	1	0	0	0	0	0	0	NA	0	0	0	0	0	0	1	1	4034
NA	1	0	1	3	1	1	0	2	0	0	0	0	0	0	NA	0	0	0	0	0	0	0	1	4172
NA	1	0	1	3	1	1	0	2	0	0	0	0	0	0	NA	0	0	0	0	0	0	0	1	4313
NA	1	0	1	3	1	1	0	2	0	0	0	0	0	0	NA	0	0	0	0	0	0	0	1	4578
NA	1	0	1	3	1	1	0	3	0	0	0	0	0	0	NA	0	0	0	0	0	0	0	1	4619
NA	1	0	1	3	1	1	0	3	0	0	0	0	0	0	NA	0	0	0	0	0	0	0	1	4672
NA	1	0	1	3	1	1	0	3	0	0	0	0	0	0	NA	0	0	0	0	0	0	0	1	4703
NA	1	0	1	3	1	1	0	4	0	0	0	0	0	0	NA	0	0	0	0	0	1	0	1	4612
NA	1	0	1	3	1	1	0	4	0	0	0	0	0	0	NA	0	0	0	0	0	1	0	1	2478
NA	1	0	1	3	1	1	0	4	0	0	0	0	0	0	NA	0	0	0	0	0	1	0	1	2716
NA	1	0	1	3	1	1	0	5	0	0	0	1	0	0	NA	0	0	0	0	0	1	0	1	3068
NA	1	0	1	3	1	1	0	5	0	0	0	0	0	0	NA	0	0	0	0	0	1	0	1	3367
NA	1	0	1	3	1	1	0	5	0	0	0	0	0	0	NA	0	0	0	0	0	1	0	1	3306
1	1	0	1	2	1	1	1	1	0	0	0	0	0	0	NA	0	0	0	0	NA	NA	NA	NA	3359
NA	1	0	1	2	1	1	1	1	0	0	0	0	0	0	NA	1	0	0	0	0	0	0	1	4457
NA	1	0	1	2	1	1	1	1	0	0	0	0	0	0	NA	0	0	0	0	0	0	1	1	4572
NA	1	0	1	2	1	1	1	1	0	0	0	0	0	0	NA	1	0	0	0	0	0	0	1	4249
NA	1	0	1	2	1	1	1	2	0	0	0	0	0	0	NA	1	0	0	0	0	0	0	1	4330
NA	1	0	1	2	1	1	1	3	0	0	0	0	0	0	NA	0	0	0	0	0	0	0	1	4834
NA	1	0	1	2	1	1	1	3	0	0	0	1	0	0	NA	0	0	0	0	0	0	0	1	5018
NA	1	0	1	2	1	1	1	4	0	0	0	0	0	0	NA	0	0	0	0	0	0	0	1	5176
NA	1	0	1	2	1	1	1	4	0	0	0	0	0	0	NA	0	0	0	0	0	1	0	1	2655
NA	1	0	1	2	1	1	1	5	0	0	0	0	0	0	NA	0	0	0	0	0	1	0	1	3332
1	1	0	1	3	1	1	1	1	0	0	0	0	0	0	NA	1	0	0	0	NA	NA	NA	NA	3359
NA	1	0	1	3	1	1	1	1	0	0	0	0	0	0	NA	0	0	0	0	1	0	1	1	4363
NA	1	0	1	3	1	1	1	1	0	0	0	0	0	0	NA	1	0	0	0	0	0	0	1	4424
NA	1	0	1	3	1	1	1	1	0	0	0	0	0	0	NA	0	0	0	0	0	0	0	1	4034
NA	1	0	1	3	1	1	1	2	0	0	0	0	0	0	NA	0	0	0	0	0	0	0	1	4172
NA	1	0	1	3	1	1	1	2	0	0	0	0	0	0	NA	0	0	0	0	0	0	0	1	4313
NA	1	0	1	3	1	1	1	2	0	0	0	0	0	0	NA	0	0	0	0	0	0	0	0	4578
NA	1	0	1	3	1	1	1	3	0	0	0	0	0	0	NA	0	0	0	0	0	0	0	0	4672
NA	1	0	1	3	1	1	1	3	0	0	0	0	0	0	NA	0	0	0	0	0	0	0	0	4703
NA	1	0	1	3	1	1	1	4	0	0	0	0	0	0	NA	0	0	0	0	1	1	0	1	4612
NA	1	0	1	3	1	1	1	4	0	0	0	0	0	0	NA	0	0	0	0	1	1	0	1	2478
1	1	0	1	3	1	1	0	1	0	0	0	0	0	0	NA	1	0	0	0	NA	NA	NA	NA	3359
NA	1	0	1	3	1	1	0	1	0	0	0	0	0	0	NA	0	0	0	0	0	0	1	1	4363
NA	1	0	1	3	1	1	0	1	0	0	0	0	0	0	NA	1	0	0	0	0	0	1	1	4424
NA	1	0	1	3	1	1	0	1	0	0	0	0	0	0	NA	1	0	0	0	0	0	1	1	4034
NA	1	0	1	3	1	1	0	2	0	0	0	0	0	0	NA	0	0	0	0	0	0	0	1	4172
NA	1	0	1	3	1	1	0	2	0	0	0	0	0	0	NA	0	0	0	0	0	0	0	1	4313
NA	1	0	1	3	1	1	0	2	0	0	0	0	0	0	NA	1	0	0	0	0	0	0	1	4578
NA	1	0	1	3	1	1	0	3	0	0	0	0	0	0	NA	1	1	0	0	0	0	0	1	4619
NA	1	0	1	3	1	1	0	3	0	0	0	0	0	0	NA	1	0	0	0	0	0	0	1	4672
NA	1	0	1	3	1	1	0	3	0	0	0	0	0	0	NA	1	1	0	0	0	0	0	0	4703
NA	1	0	1	3	1	1	0	4	0	0	0	0	0	0	NA	1	0	0	0	0	1	0	1	4612
NA	1	0	1	3	1	1	0	4	0	0	0	0	0	0	NA	1	0	0	0	0	1	0	1	2478
NA	1	0	1	3	1	1	0	4	0	0	0	0	0	0	NA	1	0	0	0	0	1	0	1	2716
NA	1	0	1	3	1	1	0	5	0	0	0	0	0	0	NA	1	0	0	0	0	1	0	1	3068
NA	1	0	1	3	1	1	0	5	0	0	0	0	0	0	NA	0	0	0	0	0	1	0	1	3367
NA	1	0	1	3	1	1	0	5	0	0	0	0	0	0	NA	0	0	0	0	0	1	0	1	3306
1	1	0	1	2	1	0	1	1	0	0	0	1	0	0	NA	0	0	0	0	NA	NA	NA	NA	3359
NA	1	0	1	2	1	0	1	1	0	0	0	1	0	0	NA	0	0	1	0	0	0	1	1	4407
NA	1	0	1	2	1	0	1	1	0	0	0	1	0	0	NA	0	0	1	0	1	0	1	1	4467
NA	1	0	1	2	1	0	1	1	0	0	0	0	0	0	NA	0	0	0	0	0	0	1	1	4273
NA	1	0	1	2	1	0	1	2	0	0	0	1	0	0	NA	0	0	0	0	0	0	0	1	4263
NA	1	0	1	2	1	0	1	2	0	0	0	1	0	0	NA	0	0	0	0	0	0	0	1	4803
NA	1	0	1	2	1	0	1	3	0	0	0	1	0	0	NA	0	0	0	0	0	0	0	0	4662
NA	1	0	1	2	1	0	1	3	0	0	0	0	0	0	NA	0	0	0	0	0	0	1	0	4897
NA	1	0	1	2	1	0	1	3	0	0	0	0	0	0	NA	0	0	0	0	0	1	1	0	4770
NA	1	0	1	2	1	0	1	4	0	0	0	1	0	0	NA	0	0	0	0	1	0	1	1	5099
NA	1	0	1	2	1	0	1	4	0	0	0	1	0	0	NA	0	0	0	0	0	1	1	1	2930
NA	1	0	1	2	1	0	1	5	0	0	0	1	0	0	NA	1	0	0	0	0	1	1	1	3316
NA	1	0	1	2	1	0	1	5	0	0	0	1	0	0	NA	0	0	0	0	0	1	1	1	3655
1	1	0	1	2	0	0	1	1	0	0	0	0	0	0	NA	0	0	0	0	NA	NA	NA	NA	3359
NA	1	0	1	2	0	0	1	1	0	0	0	0	0	0	NA	0	0	0	0	1	0	1	1	4407
NA	1	0	1	2	0	0	1	1	0	0	0	0	0	0	NA	0	0	0	0	0	0	1	1	4467
NA	1	0	1	2	0	0	1	1	0	0	0	0	0	0	NA	0	0	0	0	0	0	1	1	4273
NA	1	0	1	2	0	0	1	2	0	0	0	0	0	0	NA	0	0	0	0	0	0	1	1	4263
NA	1	0	1	2	0	0	1	2	0	0	0	0	0	0	NA	0	0	0	0	0	0	1	1	4464
NA	1	0	1	2	0	0	1	2	0	0	0	0	0	0	NA	0	0	0	0	0	0	1	0	4803
NA	1	0	1	2	0	0	1	3	0	0	0	0	0	0	NA	0	0	0	0	0	0	1	0	4662
NA	1	0	1	2	0	0	1	3	0	0	0	0	0	0	NA	0	0	0	0	0	1	0	0	4897
NA	1	0	1	2	0	0	1	3	0	0	0	0	0	0	NA	0	0	0	0	0	0	1	0	4770
NA	1	0	1	2	0	0	1	4	0	0	0	0	0	0	NA	1	0	0	0	0	1	1	0	5099
NA	1	0	1	2	0	1	1	4	0	0	0	0	0	0	NA	0	0	0	0	0	1	1	0	2629
NA	1	0	1	2	0	1	1	4	0	0	0	0	0	0	NA	0	0	0	0	0	1	1	0	2930
NA	1	0	1	2	0	1	1	5	0	0	0	0	0	0	NA	0	0	0	0	0	0	0	0	3316
NA	1	0	1	2	0	1	1	5	0	0	0	0	0	0	NA	1	0	0	0	0	1	1	1	3655
NA	1	0	1	2	0	1	1	5	0	0	0	0	0	0	NA	1	0	0	0	0	1	0	0	3631
1	1	0	1	2	1	1	1	1	0	0	0	0	NA	0	NA	0	1	1	0	NA	NA	NA	NA	3359
NA	1	0	1	2	1	1	1	1	0	0	1	0	NA	0	NA	0	0	0	0	0	0	0	0	4098
NA	1	0	1	2	1	1	1	1	0	0	0	0	NA	0	NA	0	1	1	0	0	0	0	0	4283
NA	1	0	1	2	1	0	1	1	0	0	1	0	1	0	NA	0	1	0	1	0	0	0	0	4011
NA	1	0	1	2	1	1	1	2	0	0	0	0	NA	1	NA	0	1	1	0	0	0	0	0	3950
NA	1	0	1	2	1	0	1	2	0	0	0	1	NA	0	NA	0	1	1	0	0	0	0	0	3987
NA	1	0	1	2	1	0	1	3	0	0	0	0	NA	0	NA	1	0	0	0	0	0	0	0	4531
NA	1	0	1	2	1	1	1	3	0	0	1	0	0	0	NA	0	1	1	1	0	0	0	0	4420
NA	1	0	1	2	1	1	1	3	0	0	0	0	0	0	NA	0	1	0	0	0	0	0	0	4605
NA	1	0	1	2	1	1	1	4	0	0	0	1	0	0	NA	0	0	0	0	0	0	0	0	4871
NA	1	0	1	2	1	1	1	4	0	0	1	1	NA	0	NA	0	0	0	0	0	0	0	0	2635
NA	1	0	1	2	1	1	1	4	0	0	0	0	NA	0	NA	0	1	1	0	0	0	0	0	2702
1	1	0	1	2	1	1	1	1	0	0	0	0	0	0	NA	0	0	0	0	NA	NA	NA	NA	3359
NA	1	0	1	2	1	1	1	1	0	0	0	0	0	0	NA	0	0	0	0	0	0	0	1	4572
NA	1	0	1	2	1	1	1	1	0	0	0	0	0	0	NA	0	0	0	0	0	0	0	1	4249
NA	1	0	1	2	1	1	1	2	0	0	0	0	0	0	NA	0	0	0	0	0	0	0	1	4330
NA	1	0	1	2	1	1	1	2	0	0	0	0	0	0	NA	0	0	0	0	0	0	0	1	4531
1	1	0	1	2	0	1	1	1	0	0	1	1	1	0	NA	0	1	0	0	NA	NA	NA	NA	3359
NA	1	0	1	2	0	1	1	1	0	0	1	1	1	0	NA	1	1	0	0	0	0	1	1	4249
NA	1	0	1	2	0	1	1	2	0	0	1	1	1	0	NA	1	1	0	0	0	0	0	1	4330
NA	1	0	1	2	0	1	1	2	0	1	1	1	0	0	NA	0	1	0	0	0	0	0	1	4531
NA	1	0	1	2	0	1	1	2	0	1	1	1	0	1	NA	0	0	0	0	0	0	0	1	4743
NA	1	0	1	2	0	0	1	3	0	1	1	0	0	1	NA	1	0	0	0	0	0	0	1	4834
NA	1	0	1	2	0	1	1	3	1	1	1	1	0	1	NA	0	1	0	0	0	0	0	1	5018
NA	1	0	1	2	0	0	1	3	0	0	0	0	0	0	NA	1	0	0	0	0	0	0	1	4911
NA	1	0	1	2	0	1	1	4	0	0	0	0	0	0	NA	0	0	0	0	0	1	0	1	2907
NA	1	0	1	2	0	0	1	5	0	0	0	0	0	0	NA	1	0	0	0	0	1	0	1	3332
NA	1	0	1	2	0	0	1	5	0	0	0	0	0	0	NA	1	0	0	0	1	1	0	1	3676
NA	1	0	1	2	0	1	1	5	0	0	0	0	0	0	NA	1	0	0	0	1	1	0	1	3769
1	1	0	1	3	0	1	1	1	0	0	0	0	0	0	NA	0	0	0	0	NA	NA	NA	NA	3359
NA	1	0	1	3	0	1	1	1	0	0	0	0	0	0	NA	0	0	0	0	0	0	1	1	4363
NA	1	0	1	3	0	1	1	1	0	0	0	0	0	0	NA	0	0	0	0	0	0	1	1	4424
NA	1	0	1	3	0	1	1	1	0	0	0	0	0	0	NA	0	0	0	0	0	0	1	1	4034
NA	1	0	1	3	0	1	1	2	0	0	0	0	0	0	NA	0	0	0	0	0	0	0	1	4172
NA	1	0	1	3	0	1	1	2	0	0	0	0	0	0	NA	0	0	0	0	0	0	0	1	4313
NA	1	0	1	3	0	1	1	2	0	0	0	0	0	0	NA	0	0	0	0	0	0	0	1	4578
NA	1	0	1	3	0	1	1	3	0	0	0	0	0	0	NA	0	0	0	0	0	0	0	1	4619
NA	1	0	1	3	0	1	1	3	0	0	0	0	0	0	NA	0	0	0	0	0	0	0	1	4672
NA	1	0	1	3	0	1	1	3	0	0	0	0	0	0	NA	0	0	0	0	0	0	0	1	4703
NA	1	0	1	3	0	1	1	4	0	0	0	0	0	0	NA	0	1	0	0	0	0	0	1	4612
NA	1	0	1	3	0	1	1	4	0	0	0	0	0	0	NA	0	0	0	0	0	1	1	1	2478
NA	1	0	1	3	0	1	1	4	0	0	0	0	0	0	NA	0	0	0	0	0	1	1	1	2716
NA	1	0	1	3	0	1	1	5	0	0	0	0	0	0	NA	0	0	0	0	1	1	1	1	3367
1	1	0	1	3	1	1	1	1	0	0	0	0	0	0	NA	0	0	0	0	NA	NA	NA	NA	3359
NA	1	0	1	3	1	1	1	1	0	0	0	0	0	0	NA	0	0	0	0	0	0	1	1	4363
NA	1	0	1	3	1	1	1	1	0	0	0	0	0	0	NA	0	0	0	0	1	0	1	1	4424
NA	1	0	1	3	1	1	1	1	0	0	0	0	0	0	NA	1	1	0	0	1	0	1	1	4034
NA	1	0	1	3	1	1	1	2	0	0	0	0	0	0	NA	0	0	0	0	1	0	0	1	4172
NA	1	0	1	3	1	1	1	2	0	0	0	0	0	0	NA	0	0	0	0	0	0	0	1	4313
NA	1	0	1	3	1	1	1	2	0	0	0	0	0	0	NA	0	0	0	0	0	0	0	1	4578
NA	1	0	1	3	1	1	1	3	0	0	0	0	0	0	NA	0	0	0	0	0	0	0	1	4619
NA	1	0	1	3	1	1	1	3	0	0	0	0	0	0	NA	0	0	0	0	0	0	0	1	4672
NA	1	0	1	3	1	1	1	3	0	0	0	0	0	0	NA	0	0	0	0	0	0	0	0	4703
NA	1	0	1	3	1	1	1	4	0	0	0	0	0	0	NA	1	1	0	0	0	1	0	1	4612
NA	1	0	1	3	1	1	1	4	0	0	0	0	0	0	NA	1	1	0	0	1	1	1	1	2478
NA	1	0	1	3	1	1	1	4	0	0	0	0	0	0	NA	0	0	0	0	1	1	1	1	2716
NA	1	0	1	3	1	1	1	5	0	0	0	0	0	0	NA	1	0	0	0	0	1	0	1	3068
NA	1	0	1	3	1	1	1	5	0	0	0	0	0	0	NA	0	1	0	0	1	1	0	1	3367
NA	1	0	1	3	1	1	1	5	0	0	0	0	0	0	NA	1	0	0	0	0	1	0	1	3306
1	1	0	1	2	0	0	1	1	0	0	0	0	0	0	NA	0	0	0	0	NA	NA	NA	NA	3359
NA	1	0	1	2	0	1	1	2	0	0	0	0	0	0	NA	0	0	0	0	1	0	0	1	4263
NA	1	0	1	2	0	0	1	2	0	0	0	0	0	0	NA	0	0	0	0	0	0	0	1	4464
NA	1	0	1	2	0	1	1	2	0	0	0	0	0	0	NA	0	0	0	0	0	0	0	1	4803
NA	1	0	1	2	0	1	1	3	0	0	0	0	0	0	NA	0	1	0	1	0	0	0	1	4662
NA	1	0	1	2	0	1	1	3	0	0	0	0	0	0	NA	0	1	0	0	0	0	0	0	4770
NA	1	0	1	2	0	1	1	4	0	0	0	1	0	0	NA	0	1	0	0	0	1	0	1	5099
NA	1	0	1	2	0	1	1	4	0	0	0	0	0	0	NA	0	1	0	0	0	1	0	1	2629
NA	1	0	1	2	0	1	1	4	0	0	0	0	0	0	NA	0	0	0	0	1	1	0	1	2930
NA	1	0	1	2	0	1	1	5	0	0	0	0	0	0	NA	0	1	0	0	0	1	0	1	3316
NA	1	0	1	2	0	1	1	5	0	0	0	0	0	0	NA	0	0	0	0	0	1	0	0	3631
1	1	0	1	2	1	0	0	1	0	0	0	0	0	0	NA	1	1	1	0	NA	NA	NA	NA	3359
NA	1	0	1	2	1	0	0	1	0	0	0	0	0	0	NA	0	1	0	0	0	0	0	1	4407
NA	1	0	1	2	1	0	0	1	0	0	0	0	0	0	NA	0	1	0	0	0	0	0	1	4467
NA	1	0	1	2	1	0	0	1	0	0	0	0	0	0	NA	0	1	0	0	0	0	0	1	4273
NA	1	0	1	2	1	0	0	2	0	0	0	0	0	0	NA	0	1	0	0	0	0	0	1	4263
NA	1	0	1	2	1	0	0	2	0	0	0	0	0	0	NA	0	1	0	0	0	0	0	0	4464
NA	1	0	1	2	1	0	0	2	0	0	0	0	0	0	NA	0	1	0	0	0	0	0	1	4803
NA	1	0	1	2	1	0	0	3	0	0	0	0	0	0	NA	0	1	0	0	0	0	0	1	4662
NA	1	0	1	2	1	0	0	3	0	0	0	0	0	0	NA	0	1	0	0	0	0	0	1	4897
NA	1	0	1	2	1	0	0	3	0	0	0	0	0	0	NA	0	1	0	0	0	0	0	1	4770
NA	1	0	1	2	1	0	0	4	0	0	0	0	0	0	NA	0	1	0	0	0	0	0	1	5099
NA	1	0	1	2	1	0	0	4	0	0	0	0	0	0	NA	1	0	0	0	0	0	0	1	2629
NA	1	0	1	2	1	0	0	4	0	0	0	0	0	0	NA	0	0	0	0	0	1	0	1	2930
NA	1	0	1	2	1	0	0	5	0	0	0	0	0	0	NA	0	0	0	0	0	0	0	1	3316
NA	1	0	1	2	1	0	0	5	0	0	0	0	0	0	NA	0	1	0	0	0	0	0	1	3655
NA	1	0	1	2	1	0	0	5	0	0	0	0	0	0	NA	0	0	0	0	0	1	0	1	3631
1	1	0	1	2	0	0	0	1	0	0	0	0	0	0	NA	0	0	0	0	NA	NA	NA	NA	3359
NA	1	0	1	2	0	0	0	1	0	0	0	0	0	0	NA	0	0	0	0	1	0	0	1	4407
NA	1	0	1	2	0	0	0	1	0	0	0	0	0	0	NA	0	0	0	0	0	0	0	0	4467
NA	1	0	1	2	0	0	0	1	0	0	0	0	0	0	NA	0	0	0	0	1	0	0	1	4273
NA	1	0	1	2	0	0	0	2	0	0	0	0	0	0	NA	0	0	0	0	1	0	0	1	4263
NA	1	0	1	2	0	0	0	2	0	0	1	0	0	0	NA	0	0	0	0	1	0	0	1	4464
NA	1	0	1	2	0	0	0	3	0	0	0	0	0	0	NA	0	0	0	0	0	0	0	1	4662
NA	1	0	1	2	0	0	0	3	0	0	0	0	0	0	NA	0	0	0	0	1	0	0	1	4897
NA	1	0	1	2	0	0	0	4	0	0	0	0	0	0	NA	0	0	0	0	1	1	0	1	2629
NA	1	0	1	2	0	0	0	4	0	0	0	0	0	0	NA	0	0	0	0	1	1	0	1	2930
NA	1	0	1	2	0	0	0	5	0	0	0	0	0	0	NA	0	0	0	0	1	1	0	1	3655
NA	1	0	1	2	0	0	0	5	0	0	0	0	0	0	NA	0	0	0	0	1	1	0	1	3631
1	1	0	1	3	1	1	0	1	0	0	0	0	0	0	NA	0	0	0	0	NA	NA	NA	NA	3359
NA	1	0	1	3	1	1	0	1	0	0	0	0	0	0	NA	0	0	0	0	0	0	1	1	4363
NA	1	0	1	3	1	1	0	1	0	0	0	0	0	0	NA	0	0	0	0	0	0	0	1	4424
NA	1	0	1	3	1	1	0	1	0	0	0	0	0	0	NA	0	0	0	0	0	0	1	1	4034
NA	1	0	1	3	1	1	0	2	0	0	0	0	0	0	NA	0	0	0	0	0	0	0	1	4172
NA	1	0	1	3	1	1	0	2	0	0	0	0	0	0	NA	0	0	0	0	0	0	0	1	4313
NA	1	0	1	3	1	1	0	2	0	0	0	0	0	0	NA	0	0	0	0	0	0	0	1	4578
NA	1	0	1	3	1	1	0	3	0	0	0	0	0	0	NA	0	0	0	0	0	0	0	1	4619
NA	1	0	1	3	1	1	0	3	0	0	0	0	0	0	NA	0	0	0	0	0	0	0	1	4672
NA	1	0	1	3	1	1	0	3	0	0	0	0	0	0	NA	0	0	0	0	0	0	0	0	4703
NA	1	0	1	3	1	1	0	4	0	0	0	0	0	0	NA	0	1	0	0	1	0	0	1	4612
NA	1	0	1	3	1	1	0	4	0	0	0	0	0	0	NA	0	0	0	0	0	1	1	1	2478
NA	1	0	1	3	1	1	0	4	0	0	0	0	0	0	NA	0	0	0	0	1	1	1	1	2716
NA	1	0	1	3	1	1	0	5	0	0	0	1	0	0	NA	0	0	0	0	0	1	0	1	3367
NA	1	0	1	3	1	1	0	5	0	0	0	0	0	0	NA	0	0	0	0	0	1	0	1	3306
1	1	0	1	2	1	1	1	1	0	0	0	0	1	0	NA	0	0	0	0	NA	NA	NA	NA	3359
NA	1	0	1	2	1	1	1	1	0	0	0	0	1	0	NA	0	0	0	0	0	0	1	0	4457
NA	1	0	1	2	1	1	1	1	0	1	0	0	1	0	NA	0	0	0	0	0	0	1	0	4572
NA	1	0	1	2	1	1	1	1	0	1	0	0	1	0	NA	0	0	0	0	0	0	1	0	4249
NA	1	0	1	2	1	1	1	2	0	0	0	0	1	0	NA	0	0	0	0	0	0	1	0	4330
NA	1	0	1	2	1	1	1	2	0	1	1	1	1	0	NA	0	0	0	0	0	0	0	0	4531
NA	1	0	1	2	1	1	1	2	0	0	0	1	1	0	NA	0	0	1	0	1	0	0	0	4743
NA	1	0	1	2	1	1	1	3	0	0	0	1	1	0	NA	0	0	0	0	0	0	0	0	4834
NA	1	0	1	2	1	1	1	3	0	0	0	1	1	0	NA	0	0	0	0	0	0	0	0	5018
NA	1	0	1	2	1	1	1	3	0	0	0	1	1	0	NA	0	0	0	0	0	0	0	0	4911
NA	1	0	1	2	1	1	1	4	0	1	1	1	1	0	NA	0	0	0	0	0	0	0	0	2655
NA	1	0	1	2	1	1	1	4	0	0	0	1	1	0	NA	0	0	0	0	0	1	0	0	2907
NA	1	0	1	2	1	1	1	5	0	0	1	1	1	0	NA	0	0	0	0	0	1	0	0	3332
NA	1	0	1	2	1	1	1	5	0	1	0	1	1	0	NA	0	0	0	0	1	1	0	0	3769
1	1	0	1	1	1	0	1	1	0	0	0	0	NA	0	NA	0	0	0	0	NA	NA	NA	NA	3359
NA	1	0	1	1	1	0	1	1	0	0	0	0	NA	0	NA	0	0	0	0	0	0	0	0	4326
NA	1	0	1	1	1	1	1	2	0	0	0	0	NA	0	NA	0	0	0	0	0	0	0	0	4078
1	1	0	1	3	1	0	1	1	0	0	0	0	0	0	NA	0	0	0	0	NA	NA	NA	NA	3359
NA	1	0	1	3	1	0	1	1	0	0	0	0	0	0	NA	0	0	0	0	0	0	1	1	4320
NA	1	0	1	3	1	0	1	1	0	0	0	0	0	0	NA	1	0	0	0	0	0	0	1	4336
NA	1	0	1	3	1	0	1	1	0	0	0	0	0	0	NA	0	0	0	0	0	0	1	1	4054
NA	1	0	1	3	1	0	1	2	0	0	0	0	0	0	NA	1	0	0	0	0	0	0	1	4118
NA	1	0	1	3	1	0	1	2	0	0	0	0	0	0	NA	0	0	0	0	0	0	0	0	4259
NA	1	0	1	3	1	0	1	3	0	0	0	0	0	0	NA	1	0	0	0	0	0	0	0	4471
NA	1	0	1	3	1	0	1	3	0	0	0	0	0	0	NA	0	0	0	0	0	0	0	0	4578
NA	1	0	1	3	1	0	1	3	0	0	0	0	0	0	NA	1	0	0	0	0	0	0	0	4582
NA	1	0	1	3	1	0	1	4	0	0	0	0	0	0	NA	1	0	0	0	0	0	0	1	4558
NA	1	0	1	3	1	0	1	4	0	0	0	0	0	0	NA	1	0	0	0	0	1	0	1	2460
NA	1	0	1	3	1	0	1	5	0	0	0	0	0	0	NA	0	0	0	0	0	0	0	1	3054
1	1	0	1	1	1	0	0	1	0	0	0	0	1	0	NA	0	0	0	0	NA	NA	NA	NA	3359
NA	1	0	1	1	1	0	0	1	0	0	0	0	1	0	NA	0	1	0	0	0	0	0	0	4864
NA	1	0	1	1	1	0	0	2	0	0	0	0	0	0	NA	0	0	0	0	0	0	0	0	5065
1	1	0	1	2	1	0	0	1	0	0	0	0	0	0	NA	0	0	0	0	NA	NA	NA	NA	3359
NA	1	0	1	2	1	0	0	1	0	0	0	0	0	0	NA	0	0	0	0	1	0	0	1	4467
NA	1	0	1	2	1	0	0	2	0	0	0	0	0	0	NA	0	0	0	0	0	0	0	0	4263
NA	1	0	1	2	1	0	0	2	0	0	0	0	0	0	NA	0	0	0	0	0	0	0	0	4464
NA	1	0	1	2	1	0	0	2	0	0	0	0	0	0	NA	0	0	0	0	0	0	0	0	4803
NA	1	0	1	2	1	0	0	3	0	0	0	0	0	0	NA	0	0	0	0	0	1	0	0	4897
NA	1	0	1	2	1	0	0	4	0	0	0	0	0	0	NA	0	0	0	0	0	1	0	0	2629
1	1	0	1	3	1	1	1	1	0	0	0	1	NA	0	NA	1	0	1	0	NA	NA	NA	NA	3359
NA	1	0	1	3	1	1	1	1	0	0	0	0	NA	0	NA	0	0	0	0	1	0	0	0	4474
NA	1	0	1	3	1	1	1	1	0	0	0	1	NA	0	NA	0	1	0	0	0	0	0	0	3755
NA	1	0	1	3	1	1	1	1	0	0	0	1	NA	0	NA	0	0	0	0	0	0	0	0	3873
NA	1	0	1	3	1	1	1	2	0	0	0	1	NA	1	NA	0	0	0	0	0	0	0	0	3954
NA	1	0	1	3	1	1	1	2	0	0	1	1	NA	0	NA	0	0	0	0	0	0	0	1	3947
NA	1	0	1	3	1	1	1	2	0	0	0	0	NA	0	NA	0	0	0	0	0	0	0	0	4202
NA	1	0	1	3	1	1	1	3	0	0	1	1	NA	1	NA	1	0	0	0	0	0	0	0	4205
NA	1	0	1	3	1	1	1	3	0	0	0	0	NA	1	NA	1	0	0	0	1	0	0	1	4404
NA	1	0	1	3	1	1	1	3	0	1	0	1	NA	0	NA	0	0	0	0	0	0	0	0	4645
NA	1	0	1	3	1	1	1	4	0	1	1	1	NA	0	NA	1	0	0	0	0	0	0	0	4481
NA	1	0	1	3	1	1	1	4	0	1	1	1	NA	1	NA	1	0	0	0	0	1	0	1	2305
NA	1	0	1	3	1	1	1	4	0	1	1	1	NA	0	NA	1	0	0	0	0	1	0	1	2743
NA	1	0	1	3	1	1	1	5	0	1	1	1	NA	1	NA	0	1	0	0	0	1	0	1	2814
NA	1	0	1	3	1	1	1	5	0	1	0	1	NA	1	NA	1	1	0	0	0	1	0	1	3194
NA	1	0	1	3	1	1	1	5	1	1	1	1	NA	1	NA	1	1	0	0	1	1	1	1	3115
1	1	0	1	2	1	1	1	1	0	0	0	0	1	0	NA	0	1	1	0	NA	NA	NA	NA	3359
NA	1	0	1	2	1	1	1	1	0	1	1	1	1	0	NA	0	1	1	0	1	0	1	0	4457
NA	1	0	1	2	1	1	1	1	0	0	1	0	1	0	NA	0	1	1	0	0	0	0	0	4572
NA	1	0	1	2	1	1	1	1	0	0	1	0	1	0	NA	0	0	1	0	0	0	0	1	4249
NA	1	0	1	2	1	1	1	2	0	0	0	1	1	0	NA	1	0	0	0	0	0	0	0	4330
NA	1	0	1	2	1	1	1	2	0	0	0	0	0	0	NA	1	0	0	0	0	0	0	0	4743
1	1	0	1	3	1	0	1	1	0	0	0	0	0	0	NA	0	0	0	0	NA	NA	NA	NA	3359
NA	1	0	1	3	1	0	1	1	0	0	0	0	0	0	NA	0	0	0	0	0	0	0	1	4320
NA	1	0	1	3	1	0	1	1	0	0	0	0	0	0	NA	0	0	0	0	0	0	0	1	4336
NA	1	0	1	3	1	0	1	1	0	0	0	0	0	0	NA	0	0	0	1	0	0	1	1	4054
NA	1	0	1	3	1	0	1	2	0	0	0	0	0	0	NA	0	0	0	0	0	0	0	1	4118
NA	1	0	1	3	1	0	1	2	0	0	0	0	0	0	NA	0	0	0	0	0	0	0	1	4259
NA	1	0	1	3	1	0	1	2	0	0	0	0	0	0	NA	0	0	0	0	0	0	0	1	4632
NA	1	0	1	3	1	0	1	3	0	0	0	1	0	0	NA	0	0	0	0	0	0	0	0	4471
NA	1	0	1	3	1	0	1	3	0	0	1	0	0	0	NA	0	0	0	0	0	0	0	0	4578
NA	1	0	1	3	1	1	1	3	0	0	0	0	0	0	NA	0	0	0	0	0	0	0	0	4582
NA	1	0	1	3	1	1	1	4	0	0	0	0	0	0	NA	0	0	0	0	0	0	0	0	4558
NA	1	0	1	3	1	1	1	4	0	0	0	0	0	0	NA	0	0	0	0	0	1	0	0	2460
NA	1	0	1	3	1	1	1	4	0	0	0	0	0	0	NA	0	0	0	0	0	1	0	1	2734
NA	1	0	1	3	1	1	1	5	0	0	0	0	0	0	NA	0	0	0	0	0	1	0	0	3054
NA	1	0	1	3	1	1	1	5	0	0	0	0	0	0	NA	0	0	0	0	0	1	0	1	3348
NA	1	0	1	3	1	1	1	5	0	0	0	0	0	0	NA	0	0	0	0	0	1	0	1	3206
1	1	0	1	3	1	1	1	1	0	0	0	0	1	0	NA	0	0	0	0	NA	NA	NA	NA	3359
NA	1	0	1	3	1	1	1	1	0	0	0	0	1	0	NA	0	0	0	0	0	0	1	1	4363
1	1	0	1	3	1	0	1	1	0	0	0	0	0	0	NA	0	0	0	0	NA	NA	NA	NA	3359
NA	1	0	1	3	1	0	1	3	0	0	0	1	0	0	NA	0	0	0	0	0	0	0	1	4471
1	1	0	1	3	1	1	1	1	0	0	0	0	0	0	NA	0	0	0	0	NA	NA	NA	NA	3359
NA	1	0	1	3	1	1	1	1	0	0	0	0	0	0	NA	0	0	0	0	0	0	0	0	4363
NA	1	0	1	3	1	1	1	1	0	0	0	0	0	0	NA	0	0	0	0	0	0	0	1	4424
NA	1	0	1	3	1	1	1	1	0	0	0	0	0	0	NA	0	0	0	0	0	0	0	0	4034
NA	1	0	1	3	1	1	1	2	0	0	0	0	0	0	NA	0	0	0	0	0	0	0	1	4172
NA	1	0	1	3	1	1	1	2	0	0	0	0	0	0	NA	0	0	0	0	0	0	0	0	4313
NA	1	0	1	3	1	1	1	2	0	0	0	0	0	0	NA	1	0	0	0	0	0	0	0	4578
NA	1	0	1	3	1	1	1	3	0	0	0	0	0	0	NA	0	0	0	0	0	0	0	0	4619
NA	1	0	1	3	1	1	1	3	0	0	0	0	0	0	NA	0	0	0	0	0	0	0	0	4672
NA	1	0	1	3	1	1	1	3	0	0	0	0	0	0	NA	0	0	0	0	0	0	0	0	4703
NA	1	0	1	3	1	1	1	4	0	0	0	0	0	0	NA	0	0	0	0	0	0	0	0	4612
NA	1	0	1	3	1	1	1	4	0	0	0	0	0	0	NA	0	0	0	0	0	0	0	0	2478
NA	1	0	1	3	1	1	1	4	0	0	0	0	0	0	NA	0	0	0	0	0	0	0	0	2716
NA	1	0	1	3	1	1	1	5	0	0	0	0	0	0	NA	0	0	0	0	0	0	0	1	3068
NA	1	0	1	3	1	1	1	5	0	0	0	0	0	0	NA	0	0	0	0	0	1	0	1	3367
NA	1	0	1	3	1	1	1	5	0	0	0	0	0	0	NA	0	0	0	0	0	0	0	1	3306
1	1	0	1	2	1	1	1	1	0	0	0	0	0	0	NA	0	0	0	0	NA	NA	NA	NA	3359
NA	1	0	1	2	1	1	1	1	0	0	0	0	0	0	NA	0	0	0	0	0	0	1	1	4457
NA	1	0	1	2	1	1	1	1	0	0	0	0	0	0	NA	0	0	0	0	1	0	1	1	4572
NA	1	0	1	2	1	1	1	1	0	0	0	0	0	0	NA	0	0	0	0	1	0	1	1	4249
NA	1	0	1	2	1	1	1	2	0	0	0	0	0	0	NA	0	0	0	0	0	0	0	1	4330
NA	1	0	1	2	1	1	1	2	0	0	0	0	0	0	NA	0	0	0	0	0	0	0	1	4531
NA	1	0	1	2	1	1	1	2	0	0	0	0	0	0	NA	0	0	0	0	0	0	0	0	4743
NA	1	0	1	2	1	1	1	3	0	0	0	1	1	0	NA	0	0	0	0	1	0	0	0	4834
NA	1	0	1	2	1	1	1	3	0	1	0	0	1	0	NA	0	0	0	0	0	0	0	0	5018
NA	1	0	1	2	1	1	1	3	0	1	0	0	1	0	NA	0	0	0	1	0	0	0	0	4911
NA	1	0	1	2	1	1	1	4	0	1	1	1	1	0	NA	0	1	0	0	0	0	0	1	5176
NA	1	0	1	2	1	1	1	4	0	1	0	0	1	0	NA	0	0	0	0	0	0	1	1	2655
NA	1	0	1	2	1	1	1	4	0	0	0	0	1	0	NA	0	0	0	0	0	1	1	0	2907
NA	1	0	1	2	1	1	1	5	0	1	0	1	1	0	NA	0	0	0	0	0	0	0	1	3332
NA	1	0	1	2	1	1	1	5	0	1	0	1	1	0	NA	0	0	0	0	0	1	0	1	3676
NA	1	0	1	2	1	1	1	5	0	0	0	1	1	0	NA	0	0	0	0	0	1	0	1	3769
1	1	0	1	3	1	1	1	1	0	0	0	0	0	0	NA	0	0	0	0	NA	NA	NA	NA	3359
NA	1	0	1	3	1	1	1	1	0	0	0	0	0	0	NA	0	0	0	0	1	0	0	1	4363
NA	1	0	1	3	1	1	1	1	0	0	0	0	0	0	NA	0	0	0	0	0	0	0	1	4424
NA	1	0	1	3	1	1	1	1	0	0	0	0	0	0	NA	0	0	0	0	0	0	0	1	4034
NA	1	0	1	3	1	1	1	2	0	0	0	0	0	0	NA	0	1	0	0	0	0	0	1	4172
NA	1	0	1	3	1	1	1	2	0	0	0	0	0	0	NA	0	0	0	0	0	0	0	1	4313
NA	1	0	1	3	1	1	1	2	0	0	0	0	0	0	NA	0	0	0	0	0	0	0	1	4578
NA	1	0	1	3	1	1	1	3	0	1	0	1	0	0	NA	0	0	0	0	0	0	0	1	4619
NA	1	0	1	3	1	1	1	3	0	0	0	0	0	0	NA	0	0	0	0	0	0	0	1	4672
NA	1	0	1	3	1	1	1	3	1	1	0	1	0	0	NA	0	1	0	0	0	0	0	1	4703
NA	1	0	1	3	1	1	1	4	1	1	0	0	0	0	NA	0	1	0	0	0	0	1	1	4612
NA	1	0	1	3	1	1	1	4	1	1	0	1	0	0	NA	0	1	0	0	0	1	0	1	2478
NA	1	0	1	3	1	1	1	4	0	0	0	0	0	0	NA	0	1	0	0	1	1	0	1	2716
NA	1	0	1	3	1	1	1	5	0	0	0	0	0	0	NA	0	1	0	0	0	0	0	1	3367
NA	1	0	1	3	1	1	1	5	0	0	0	1	0	0	NA	0	1	0	0	0	0	0	1	3306
1	1	0	1	1	1	0	1	1	0	0	0	0	0	0	NA	1	0	0	0	NA	NA	NA	NA	3359
NA	1	0	1	1	1	0	1	1	0	0	0	0	0	0	NA	0	0	0	0	0	0	0	1	4864
NA	1	0	1	1	1	0	1	1	0	0	0	0	NA	0	NA	0	0	0	0	0	0	0	1	4632
NA	1	0	1	1	1	0	1	1	0	0	0	0	0	0	NA	0	0	0	0	0	0	0	1	4407
NA	1	0	1	1	1	0	1	2	0	0	0	0	0	0	NA	0	0	0	0	0	0	0	1	4387
NA	1	0	1	1	1	0	1	2	0	0	0	0	0	0	NA	0	0	0	0	0	0	0	1	4706
NA	1	0	1	1	1	0	1	2	0	0	0	0	0	0	NA	0	0	0	0	0	0	0	0	5065
NA	1	0	1	1	1	0	1	3	0	0	0	0	0	0	NA	0	0	0	0	0	0	1	0	5788
NA	1	0	1	1	1	0	1	3	0	0	0	0	0	0	NA	0	0	0	0	0	0	0	0	6174
NA	1	0	1	1	1	0	1	3	0	0	0	0	0	0	NA	0	0	0	0	0	0	0	0	5798
NA	1	0	1	1	1	0	1	4	0	0	0	0	0	0	NA	0	0	0	0	0	0	1	0	6201
NA	1	0	1	1	1	0	1	4	0	0	0	0	0	0	NA	0	0	0	0	0	1	0	0	3027
NA	1	0	1	1	1	0	1	4	0	0	0	0	0	0	NA	0	0	0	0	0	0	0	1	3302
NA	1	0	1	1	1	0	1	5	0	0	1	0	0	0	NA	0	0	0	0	0	0	0	0	4001
NA	1	0	1	1	1	0	1	5	0	0	0	0	0	0	NA	0	0	0	0	0	1	0	0	4615
NA	1	0	1	1	1	0	1	5	0	0	0	0	0	0	NA	0	0	0	0	0	0	0	1	4467
1	1	0	1	3	1	0	1	1	0	0	1	1	0	1	NA	0	0	1	0	NA	NA	NA	NA	3359
NA	1	0	1	3	1	0	1	1	0	0	1	1	0	1	NA	0	1	0	0	1	0	1	0	4320
NA	1	0	1	3	1	0	1	1	0	0	0	1	0	1	NA	0	0	0	0	0	0	1	1	4054
NA	1	0	1	3	1	0	1	2	0	0	1	1	0	1	NA	0	0	0	0	0	0	0	0	4118
NA	1	0	1	3	1	0	1	2	0	0	1	1	0	1	NA	0	0	0	0	1	0	0	0	4259
NA	1	0	1	3	1	0	1	2	0	0	1	1	0	1	NA	0	0	0	0	0	0	0	0	4632
NA	1	0	1	3	1	0	1	3	0	0	1	1	0	1	NA	0	0	0	1	0	0	0	0	4471
NA	1	0	1	3	1	0	1	3	0	0	1	1	0	1	NA	0	0	0	0	0	0	0	0	4578
NA	1	0	1	3	1	0	1	3	0	0	1	1	0	1	NA	0	0	0	0	0	0	0	0	4582
NA	1	0	1	3	1	0	1	4	0	0	1	1	0	1	NA	0	0	0	0	1	0	1	0	4558
NA	1	0	1	3	1	0	1	4	0	0	1	1	0	1	NA	0	0	0	0	1	1	0	0	2460
NA	1	0	1	3	1	0	1	4	0	0	1	1	0	1	NA	0	0	0	0	1	1	0	0	2734
NA	1	0	1	3	1	0	1	5	1	0	1	1	0	1	NA	0	0	0	0	0	1	0	1	3054
NA	1	0	1	3	1	0	1	5	0	0	1	1	0	1	NA	0	0	0	0	0	1	0	0	3348
NA	1	0	1	3	1	0	1	5	0	0	1	1	0	1	NA	0	1	0	0	0	1	0	0	3206
1	1	0	1	3	1	1	1	1	0	0	0	0	0	0	NA	0	0	0	0	NA	NA	NA	NA	3359
NA	1	0	1	3	1	1	1	1	0	0	0	0	0	0	NA	0	0	0	0	0	0	1	0	4424
NA	1	0	1	3	1	1	1	1	0	0	0	0	0	0	NA	0	0	0	0	0	0	0	0	4034
NA	1	0	1	3	1	1	1	2	0	0	0	0	0	0	NA	0	0	0	0	0	0	0	0	4172
NA	1	0	1	3	1	1	1	2	0	0	0	0	0	0	NA	0	0	0	0	0	0	0	0	4313
NA	1	0	1	3	1	1	1	2	0	0	0	0	0	0	NA	0	0	0	0	0	0	0	0	4578
NA	1	0	1	3	1	1	1	3	0	0	0	0	0	0	NA	0	0	0	0	0	0	0	0	4619
NA	1	0	1	3	1	1	1	3	0	0	0	0	0	0	NA	0	0	0	0	0	0	0	0	4672
NA	1	0	1	3	1	1	1	3	0	0	0	0	0	0	NA	0	0	0	0	0	0	0	0	4703
NA	1	0	1	3	1	1	1	4	0	0	0	0	0	0	NA	0	0	0	0	0	0	0	0	4612
NA	1	0	1	3	1	1	1	4	0	0	0	0	0	0	NA	0	0	0	0	0	1	0	0	2478
NA	1	0	1	3	1	1	1	4	0	0	0	0	0	0	NA	0	0	0	0	0	1	0	0	2716
NA	1	0	1	3	1	1	1	5	0	0	0	0	0	0	NA	0	0	0	0	0	1	0	0	3068
NA	1	0	1	3	1	1	1	5	0	0	0	0	0	0	NA	0	0	0	0	0	1	0	0	3367
NA	1	0	1	3	1	1	1	5	0	0	0	0	0	0	NA	0	0	0	0	0	0	0	0	3306
1	1	0	1	3	1	1	1	1	0	0	0	0	0	0	NA	0	0	0	0	NA	NA	NA	NA	3359
NA	1	0	1	3	1	1	1	1	0	0	0	0	0	0	NA	0	0	0	0	0	0	1	1	4363
NA	1	0	1	3	1	1	1	1	0	0	0	0	0	0	NA	1	0	0	0	0	0	1	1	4424
NA	1	0	1	3	1	1	1	1	0	0	0	0	0	0	NA	1	0	0	0	1	0	1	1	4034
NA	1	0	1	3	1	1	1	2	0	0	0	0	0	0	NA	1	0	0	0	0	0	1	1	4172
NA	1	0	1	3	1	1	1	2	0	0	0	0	0	0	NA	1	0	0	0	1	0	0	1	4313
NA	1	0	1	3	1	1	1	2	0	0	0	0	0	0	NA	1	0	0	0	0	0	0	0	4578
NA	1	0	1	3	1	1	1	3	0	0	0	0	0	0	NA	1	0	0	0	1	0	0	0	4619
NA	1	0	1	3	1	1	1	3	0	0	0	0	0	0	NA	1	0	0	0	1	0	0	0	4672
NA	1	0	1	3	1	1	1	3	0	0	0	0	0	0	NA	1	0	0	0	1	0	0	0	4703
NA	1	0	1	3	1	1	1	4	0	0	0	0	0	0	NA	1	0	0	0	1	0	1	1	4612
NA	1	0	1	3	1	1	1	4	0	0	0	0	0	0	NA	1	0	0	0	1	1	1	1	2478
NA	1	0	1	3	1	1	1	4	0	0	0	0	0	0	NA	1	0	0	0	1	1	1	1	2716
1	1	0	1	3	1	1	1	1	0	0	0	0	0	0	NA	0	1	0	0	NA	NA	NA	NA	3359
NA	1	0	1	3	1	1	1	1	0	0	0	0	0	0	NA	0	0	0	0	0	0	1	1	4363
NA	1	0	1	3	1	1	1	1	0	0	0	0	0	0	NA	1	1	0	0	1	0	1	1	4424
NA	1	0	1	3	1	1	1	1	0	0	0	0	0	0	NA	1	0	0	0	0	0	1	1	4034
NA	1	0	1	3	1	1	1	2	0	0	0	1	0	0	NA	1	1	0	0	0	0	1	1	4172
NA	1	0	1	3	1	1	1	2	0	0	0	1	0	0	NA	0	1	0	0	0	0	1	1	4313
NA	1	0	1	3	1	1	1	3	0	0	0	1	0	0	NA	1	1	0	0	0	0	0	0	4619
NA	1	0	1	3	1	1	1	3	0	0	0	0	0	0	NA	0	0	0	0	0	0	1	0	4672
NA	1	0	1	3	1	1	1	4	0	0	0	1	0	0	NA	0	1	0	0	0	1	0	1	4612
NA	1	0	1	3	1	1	1	4	0	0	0	1	0	0	NA	1	1	0	0	0	1	1	1	2478
NA	1	0	1	3	1	1	1	5	0	0	1	1	0	0	NA	1	1	0	0	0	1	1	1	3068
NA	1	0	1	3	1	1	1	5	0	0	0	1	0	0	NA	0	0	0	0	0	1	1	1	3367
NA	1	0	1	3	1	1	1	5	0	0	0	1	0	0	NA	0	1	0	0	0	1	1	1	3306
1	1	0	1	3	1	1	1	1	0	1	0	0	NA	0	NA	0	0	0	0	NA	NA	NA	NA	3359
NA	1	0	1	3	1	1	1	1	0	0	0	0	NA	0	NA	1	0	0	0	1	0	1	1	4474
NA	1	0	1	3	1	1	1	1	0	0	0	0	NA	0	NA	1	0	0	0	1	0	0	1	3873
NA	1	0	1	3	1	1	1	2	0	0	0	0	NA	0	NA	1	0	0	0	0	0	1	0	3954
NA	1	0	1	3	1	1	1	2	0	0	1	0	NA	0	NA	1	1	0	0	1	0	0	1	3947
NA	1	0	1	3	1	1	1	2	0	0	0	0	NA	0	NA	0	1	0	0	0	0	0	1	4202
NA	1	0	1	3	1	1	1	3	0	0	0	0	NA	0	NA	1	1	0	0	1	0	0	1	4205
NA	1	0	1	3	1	1	1	3	0	0	0	0	NA	0	NA	0	1	0	0	1	0	0	1	4404
NA	1	0	1	3	1	1	1	3	0	0	0	0	0	0	NA	1	1	0	0	1	0	0	1	4645
NA	1	0	1	3	1	1	1	4	0	0	0	0	1	0	NA	0	0	0	0	1	1	1	1	4481
NA	1	0	1	3	1	1	1	4	0	1	0	0	0	0	NA	1	0	0	0	1	1	1	1	2305
NA	1	0	1	3	1	1	1	4	0	1	0	0	0	0	NA	0	0	0	0	1	1	1	1	2743
NA	1	0	1	3	1	1	1	5	0	0	0	1	0	0	NA	0	0	0	0	1	1	1	1	2814
NA	1	0	1	3	1	1	1	5	0	0	0	0	0	0	NA	0	0	0	0	1	1	1	1	3194
NA	1	0	1	3	1	1	1	5	0	1	0	0	0	0	NA	0	1	0	0	1	1	0	1	3115
1	1	0	1	3	1	1	1	1	0	0	0	0	1	0	NA	0	0	0	1	NA	NA	NA	NA	3359
NA	1	0	1	3	1	1	1	1	0	0	0	0	0	0	NA	0	0	0	0	1	0	1	1	4363
NA	1	0	1	3	1	1	1	1	0	0	0	0	0	0	NA	1	0	0	0	1	0	1	1	4424
NA	1	0	1	3	1	1	1	1	0	0	0	0	0	0	NA	0	0	0	0	1	0	1	0	4034
NA	1	0	1	3	1	1	1	2	0	0	0	0	0	0	NA	0	0	0	0	0	0	0	1	4172
NA	1	0	1	3	1	1	1	2	0	0	0	0	1	0	NA	0	0	0	0	0	0	0	1	4313
NA	1	0	1	3	1	1	1	2	0	0	0	0	0	0	NA	0	0	0	0	0	0	0	1	4578
NA	1	0	1	3	1	1	1	3	0	0	0	0	0	0	NA	0	0	0	0	0	0	0	1	4619
NA	1	0	1	3	1	1	1	3	0	0	0	0	0	0	NA	0	0	0	0	0	0	0	1	4672
NA	1	0	1	3	1	1	1	3	0	0	0	0	0	0	NA	0	0	0	0	0	0	0	1	4703
NA	1	0	1	3	1	1	1	4	0	0	0	0	0	0	NA	0	0	0	0	0	0	0	1	2716
1	1	0	1	3	1	0	0	1	0	0	0	0	0	0	NA	0	0	0	0	NA	NA	NA	NA	3359
NA	1	0	1	3	1	0	0	1	0	0	0	0	0	0	NA	0	0	0	0	0	0	1	1	4320
NA	1	0	1	3	1	0	0	1	0	0	0	0	0	0	NA	0	0	0	0	0	0	0	1	4054
NA	1	0	1	3	1	0	0	2	0	0	0	0	0	0	NA	0	1	0	0	0	0	0	1	4118
NA	1	0	1	3	1	0	0	3	0	0	0	0	0	0	NA	0	0	0	0	0	0	0	1	4471
NA	1	0	1	3	1	0	0	3	0	0	0	0	0	0	NA	0	0	0	0	0	0	0	1	4578
NA	1	0	1	3	1	0	0	3	0	0	0	0	0	0	NA	0	0	0	0	0	0	0	1	4582
NA	1	0	1	3	1	0	0	4	0	0	0	0	0	0	NA	0	0	0	0	0	0	0	1	4558
NA	1	0	1	3	1	0	0	4	0	0	0	0	0	0	NA	0	0	0	0	0	1	0	1	2460
NA	1	0	1	3	1	0	0	4	0	0	0	0	0	0	NA	0	0	0	0	0	1	0	1	2734
NA	1	0	1	3	1	0	0	5	0	0	0	0	0	0	NA	0	1	0	0	0	1	0	1	3054
NA	1	0	1	3	1	0	0	5	0	0	0	0	0	0	NA	0	0	0	0	0	1	0	1	3348
NA	1	0	1	3	1	0	0	5	0	0	0	0	0	0	NA	0	1	0	0	0	1	0	1	3206
1	1	0	1	3	1	1	1	1	0	0	0	0	0	0	NA	0	0	0	0	NA	NA	NA	NA	3359
NA	1	0	1	3	1	1	1	1	0	0	0	0	0	0	NA	0	0	0	0	1	0	1	1	4363
NA	1	0	1	3	1	1	1	1	0	0	0	0	0	0	NA	0	0	0	0	1	0	0	1	4424
NA	1	0	1	3	1	1	1	1	0	0	0	0	0	0	NA	0	0	0	0	1	0	1	1	4034
NA	1	0	1	3	1	1	1	2	0	0	0	0	0	0	NA	0	0	0	0	0	0	0	0	4172
NA	1	0	1	3	1	1	1	2	0	0	0	0	0	0	NA	0	0	0	0	0	0	0	0	4313
NA	1	0	1	3	1	1	1	2	0	0	0	0	0	0	NA	0	0	0	0	0	0	0	0	4578
NA	1	0	1	3	1	0	1	3	0	0	0	0	0	0	NA	0	0	0	0	0	0	0	0	4703
NA	1	0	1	3	1	0	1	4	0	0	0	0	0	0	NA	0	0	0	0	0	1	0	1	4612
NA	1	0	1	3	1	0	1	4	0	0	0	0	0	0	NA	0	0	0	0	1	1	0	0	2478
NA	1	0	1	3	1	0	1	4	0	0	0	0	0	0	NA	0	0	0	0	1	1	0	0	2716
NA	1	0	1	3	1	0	1	5	0	0	0	0	0	0	NA	0	0	0	0	0	1	0	0	3068
NA	1	0	1	3	1	0	1	5	0	0	0	0	0	0	NA	0	0	0	0	0	1	0	0	3367
NA	1	0	1	3	1	1	1	5	0	0	0	0	0	0	NA	0	0	0	0	0	1	0	0	3306
1	1	0	1	3	1	0	1	1	0	0	0	0	0	0	NA	0	0	0	0	NA	NA	NA	NA	3359
NA	1	0	1	3	1	0	1	1	0	0	0	0	0	0	NA	1	0	0	0	0	0	0	1	4336
NA	1	0	1	3	1	0	1	1	0	0	0	0	0	0	NA	0	1	1	0	0	0	0	0	4054
NA	1	0	1	3	1	0	1	2	0	0	0	0	0	0	NA	0	0	0	0	0	0	0	0	4118
NA	1	0	1	3	1	0	1	2	0	0	0	0	0	0	NA	0	0	0	0	0	0	0	0	4259
NA	1	0	1	3	1	0	1	2	0	0	0	0	0	0	NA	0	0	0	0	0	0	0	0	4632
NA	1	0	1	3	1	0	1	3	0	0	0	0	0	0	NA	0	0	0	0	0	0	0	0	4471
NA	1	0	1	3	1	0	1	3	0	0	0	0	0	0	NA	0	0	0	0	0	0	0	0	4578
NA	1	0	1	3	1	0	1	3	0	0	0	0	0	0	NA	0	0	0	0	0	0	0	0	4582
NA	1	0	1	3	1	0	1	4	0	0	0	0	0	0	NA	0	0	0	0	0	0	0	0	4558
NA	1	0	1	3	1	0	1	4	0	0	0	0	0	0	NA	0	0	0	0	0	1	0	0	2460
NA	1	0	1	3	1	0	1	4	0	0	0	0	0	0	NA	0	0	0	0	0	0	0	0	2734
NA	1	0	1	3	1	0	1	5	0	0	0	0	0	0	NA	0	0	0	0	0	1	0	0	3054
NA	1	0	1	3	1	0	1	5	0	0	0	0	0	0	NA	0	0	0	0	0	1	0	0	3206
1	1	0	1	3	1	1	0	1	0	0	0	0	0	0	NA	0	0	0	0	NA	NA	NA	NA	3359
NA	1	0	1	3	1	1	0	1	0	0	0	0	0	0	NA	1	0	0	1	1	0	1	1	4363
NA	1	0	1	3	1	1	0	2	0	0	0	0	0	0	NA	0	0	0	0	1	0	0	1	4313
NA	1	0	1	3	1	1	0	2	0	0	0	0	0	0	NA	0	0	0	0	0	0	0	1	4578
1	1	0	1	2	1	1	1	1	0	0	0	0	0	0	NA	0	0	0	0	NA	NA	NA	NA	3359
NA	1	0	1	2	1	1	1	1	0	0	0	0	0	0	NA	0	0	0	0	1	0	1	1	4457
NA	1	0	1	2	1	1	1	1	0	0	0	0	0	0	NA	0	0	0	0	0	0	1	1	4572
NA	1	0	1	2	1	1	1	1	0	0	0	0	0	0	NA	0	0	0	0	0	0	1	1	4249
NA	1	0	1	2	1	1	1	2	0	0	0	0	0	0	NA	0	0	0	0	0	0	0	1	4330
NA	1	0	1	2	1	1	1	2	0	0	0	0	0	0	NA	0	0	0	0	0	0	0	1	4531
NA	1	0	1	2	1	1	1	2	0	0	0	0	0	0	NA	0	0	0	0	0	0	0	1	4743
NA	1	0	1	2	1	1	1	3	0	0	0	0	0	0	NA	0	0	0	0	0	0	0	1	4834
NA	1	0	1	2	1	1	1	3	0	0	0	0	0	0	NA	0	0	0	0	0	0	0	1	5018
NA	1	0	1	2	1	1	1	3	0	0	0	0	0	0	NA	0	0	0	0	0	0	0	1	4911
NA	1	0	1	2	1	1	1	4	0	0	0	0	0	0	NA	0	0	0	0	1	1	1	1	5176
NA	1	0	1	2	1	1	1	4	0	0	0	0	0	0	NA	0	0	0	0	1	1	1	1	2655
NA	1	0	1	2	1	1	1	4	0	0	0	0	0	0	NA	0	0	0	0	1	1	1	1	2907
1	1	0	1	2	1	0	1	1	0	0	0	0	NA	0	NA	1	0	1	0	NA	NA	NA	NA	3359
NA	1	0	1	2	1	0	1	1	0	0	0	0	NA	0	NA	0	0	0	0	0	0	0	0	4064
NA	1	0	1	2	1	0	1	1	0	0	0	0	NA	0	NA	0	0	0	0	0	0	0	1	4205
NA	1	0	1	2	1	0	1	1	0	0	0	0	NA	0	NA	0	0	0	0	0	0	0	0	4027
NA	1	0	1	2	1	0	1	2	0	0	0	0	NA	0	NA	0	0	0	0	0	0	0	1	3910
NA	1	0	1	2	1	0	1	2	0	0	0	0	NA	0	NA	0	0	0	0	0	0	0	0	3950
NA	1	0	1	2	1	0	1	2	0	0	0	0	NA	0	NA	0	0	0	0	0	0	0	0	4407
NA	1	0	1	2	1	0	1	3	0	0	0	0	0	0	NA	0	0	0	1	0	0	0	0	4491
NA	1	0	1	2	1	0	1	4	0	0	1	0	0	0	NA	0	0	0	0	0	1	0	0	4803
1	1	0	1	3	1	1	1	1	0	0	0	0	0	0	NA	0	0	0	0	NA	NA	NA	NA	3359
NA	1	0	1	3	1	1	1	1	0	0	0	0	0	0	NA	0	0	0	0	1	0	1	1	4363
NA	1	0	1	3	1	1	1	1	0	0	0	0	0	0	NA	0	0	0	0	0	0	0	1	4424
NA	1	0	1	3	1	1	1	1	0	0	0	0	0	0	NA	0	0	0	0	0	0	0	1	4034
NA	1	0	1	3	1	1	1	2	0	0	0	0	0	0	NA	0	0	0	0	0	0	0	0	4172
NA	1	0	1	3	1	1	1	2	0	0	0	0	0	0	NA	0	0	0	0	0	0	0	1	4313
NA	1	0	1	3	1	1	1	2	0	0	0	0	0	0	NA	0	0	0	0	0	0	0	1	4578
NA	1	0	1	3	1	1	1	3	0	0	0	0	0	0	NA	0	0	0	0	0	0	0	0	4619
NA	1	0	1	3	1	1	1	3	0	0	0	0	0	0	NA	0	0	0	0	0	0	0	1	4672
NA	1	0	1	3	1	1	1	3	0	0	0	0	1	0	NA	0	0	0	0	0	0	0	1	4703
NA	1	0	1	3	1	1	1	4	0	0	0	0	0	0	NA	0	0	0	0	0	1	0	1	4612
NA	1	0	1	3	1	1	1	4	0	0	0	0	0	0	NA	1	0	0	0	0	1	0	1	2478
NA	1	0	1	3	1	1	1	4	0	0	0	0	0	0	NA	0	0	0	0	0	1	0	1	2716
NA	1	0	1	3	1	1	1	5	0	0	0	0	1	0	NA	0	0	0	0	0	1	0	1	3068
NA	1	0	1	3	1	1	1	5	0	0	0	0	0	0	NA	1	0	0	0	0	0	0	1	3367
NA	1	0	1	3	1	1	1	5	0	0	0	0	0	0	NA	1	0	0	0	0	1	0	1	3306
1	1	0	1	3	1	1	1	1	0	0	0	0	0	0	NA	0	0	0	0	NA	NA	NA	NA	3359
NA	1	0	1	3	1	1	1	1	0	0	0	0	0	0	NA	0	0	0	0	0	0	1	1	4363
NA	1	0	1	3	1	1	1	1	0	0	0	0	0	0	NA	0	0	0	0	0	0	1	1	4424
NA	1	0	1	3	1	1	1	1	0	0	0	0	0	0	NA	0	0	0	0	0	0	0	1	4034
NA	1	0	1	3	1	1	1	2	0	0	0	0	0	0	NA	0	0	0	0	0	0	0	1	4172
NA	1	0	1	3	1	1	1	2	0	0	0	0	0	0	NA	0	0	0	0	0	0	0	1	4313
NA	1	0	1	3	1	1	1	2	0	0	0	0	0	0	NA	0	0	0	0	0	0	0	1	4578
NA	1	0	1	3	1	1	1	3	0	0	0	0	0	0	NA	0	0	0	0	0	0	0	1	4619
NA	1	0	1	3	1	1	1	3	0	0	0	1	0	0	NA	0	0	0	0	0	0	0	1	4672
NA	1	0	1	3	1	1	1	3	0	0	0	0	0	0	NA	0	0	0	0	0	0	0	1	4703
NA	1	0	1	3	1	1	1	4	0	0	0	0	0	0	NA	0	0	0	0	0	0	0	1	4612
NA	1	0	1	3	1	1	1	4	0	0	0	0	0	0	NA	0	0	0	1	0	1	0	1	2478
NA	1	0	1	3	1	1	1	4	0	0	0	0	0	0	NA	0	0	0	0	0	1	0	1	2716
NA	1	0	1	3	1	1	1	5	0	0	0	0	0	0	NA	0	0	0	0	0	1	0	1	3068
NA	1	0	1	3	1	1	1	5	0	0	0	0	0	0	NA	0	0	0	0	0	1	0	1	3367
NA	1	0	1	3	1	1	1	5	0	0	0	0	0	0	NA	0	0	0	0	0	1	0	1	3306
1	1	0	1	3	1	0	1	1	0	0	0	0	0	0	NA	0	0	0	0	NA	NA	NA	NA	3359
NA	1	0	1	3	1	0	1	1	0	0	0	0	0	0	NA	0	0	0	0	1	0	1	1	4320
NA	1	0	1	3	1	0	1	1	0	0	0	0	0	0	NA	0	0	0	0	1	0	1	1	4054
NA	1	0	1	3	1	0	1	2	0	0	0	0	0	0	NA	0	0	0	0	1	0	0	1	4118
NA	1	0	1	3	1	0	1	2	0	0	0	0	0	0	NA	0	0	0	0	1	0	0	1	4259
NA	1	0	1	3	1	0	1	2	0	0	0	0	0	0	NA	0	0	0	0	1	0	1	1	4632
NA	1	0	1	3	1	0	1	3	0	0	0	0	0	0	NA	0	1	0	0	1	0	0	1	4471
NA	1	0	1	3	1	0	1	3	0	0	0	0	NA	0	NA	0	0	0	0	1	1	0	0	4578
NA	1	0	1	3	1	0	1	3	0	0	0	0	NA	0	NA	0	0	0	0	1	1	0	0	4582
NA	1	0	1	3	1	0	1	4	0	0	0	0	NA	0	NA	0	0	0	0	0	1	0	0	4558
NA	1	0	1	3	1	0	1	4	0	0	0	0	NA	0	NA	0	0	0	0	1	1	0	0	2460
NA	1	0	1	3	1	0	1	4	0	0	0	0	NA	0	NA	0	0	0	0	1	1	0	1	2734
NA	1	0	1	3	1	0	1	5	0	0	0	0	0	0	NA	0	0	0	0	1	1	0	1	3054
NA	1	0	1	3	1	0	1	5	0	0	0	0	0	0	NA	0	0	0	0	1	1	0	0	3348
NA	1	0	1	3	1	0	1	5	0	0	0	0	0	0	NA	0	0	0	0	1	1	0	0	3206
1	1	0	1	3	1	0	1	1	0	0	0	0	0	0	NA	0	0	0	0	NA	NA	NA	NA	3359
NA	1	0	1	3	1	0	1	1	0	0	0	0	0	0	NA	0	0	0	0	0	0	1	1	4320
NA	1	0	1	3	1	0	1	1	0	0	0	0	0	0	NA	0	0	0	0	0	0	0	1	4336
NA	1	0	1	3	1	0	1	1	0	0	0	0	0	0	NA	0	0	0	0	0	0	0	1	4054
NA	1	0	1	3	1	0	1	2	0	0	0	0	0	0	NA	0	1	0	0	0	0	0	1	4118
NA	1	0	1	3	1	0	1	2	0	0	0	0	0	0	NA	0	0	0	0	0	0	0	1	4259
NA	1	0	1	3	1	0	1	2	0	0	0	0	0	0	NA	0	0	0	0	0	0	0	0	4632
NA	1	0	1	3	1	0	1	3	0	0	0	0	0	0	NA	0	0	0	0	0	0	0	0	4471
NA	1	0	1	3	1	0	1	3	0	0	0	0	0	0	NA	0	0	0	0	0	0	0	1	4578
NA	1	0	1	3	1	0	1	3	0	0	0	0	0	0	NA	0	0	0	0	0	0	0	1	4582
NA	1	0	1	3	1	0	1	4	0	0	0	0	0	0	NA	0	0	0	0	0	1	0	1	4558
NA	1	0	1	3	1	0	1	4	0	0	0	0	0	0	NA	0	0	0	0	0	1	0	1	2460
NA	1	0	1	3	1	1	1	4	0	0	0	0	0	0	NA	0	0	0	0	0	1	0	1	2734
NA	1	0	1	3	1	1	1	5	0	0	0	0	0	0	NA	0	0	0	0	0	1	0	1	3054
NA	1	0	1	3	1	1	1	5	0	0	0	0	0	0	NA	0	0	0	0	0	1	1	1	3348
NA	1	0	1	3	1	1	1	5	0	0	0	0	0	0	NA	0	0	0	0	0	1	0	1	3206
1	1	0	1	3	0	1	0	1	0	0	0	0	1	0	NA	1	0	0	0	NA	NA	NA	NA	3359
NA	1	0	1	3	0	1	0	1	0	0	0	0	1	0	NA	0	0	1	0	0	0	1	1	4363
NA	1	0	1	3	0	1	0	1	0	0	0	0	1	0	NA	1	0	1	0	1	0	1	1	4424
NA	1	0	1	3	0	1	0	1	0	0	0	0	1	0	NA	0	0	1	0	1	0	0	1	4034
NA	1	0	1	3	0	1	0	2	0	0	0	0	1	0	NA	1	1	0	0	0	0	1	1	4172
NA	1	0	1	3	0	1	0	2	0	0	0	0	1	0	NA	0	0	0	0	1	0	0	0	4313
NA	1	0	1	3	0	1	0	2	0	0	0	0	1	0	NA	0	0	0	0	1	0	0	1	4578
NA	1	0	1	3	0	1	0	3	0	0	0	0	1	0	NA	0	0	0	0	0	0	0	0	4619
NA	1	0	1	3	0	0	0	3	0	0	0	0	1	0	NA	0	0	0	0	0	0	0	0	4672
NA	1	0	1	3	0	1	0	3	0	0	0	0	1	0	NA	0	0	0	0	0	0	0	0	4703
NA	1	0	1	3	0	1	0	4	0	0	0	0	0	0	NA	0	1	0	0	0	0	0	0	4612
NA	1	0	1	3	0	1	0	4	0	0	0	0	0	0	NA	0	1	0	0	0	1	0	0	2478
NA	1	0	1	3	0	1	0	4	0	0	0	0	0	0	NA	1	1	0	0	0	0	1	1	2716
NA	1	0	1	3	0	1	0	5	0	0	0	0	0	0	NA	1	1	0	0	0	0	0	1	3068
NA	1	0	1	3	0	1	0	5	0	0	0	0	0	0	NA	0	0	0	0	0	0	0	0	3367
NA	1	0	1	3	0	1	0	5	0	0	0	0	0	0	NA	0	0	0	0	0	0	0	0	3306
1	1	0	1	3	1	1	1	1	0	0	0	0	0	0	NA	0	0	1	0	NA	NA	NA	NA	3359
NA	1	0	1	3	1	1	1	1	0	0	0	0	0	0	NA	0	0	1	0	0	0	0	1	4363
NA	1	0	1	3	1	1	1	1	0	0	0	0	0	0	NA	0	0	0	0	0	0	0	1	4424
NA	1	0	1	3	1	1	1	1	0	0	0	0	0	0	NA	0	0	0	0	0	0	0	1	4034
NA	1	0	1	3	1	1	1	2	0	0	0	0	0	0	NA	0	0	0	0	0	0	0	1	4172
NA	1	0	1	3	1	1	1	2	0	0	0	1	0	0	NA	0	0	0	0	0	0	0	1	4313
NA	1	0	1	3	1	1	1	2	0	0	0	0	0	0	NA	0	0	0	0	0	0	0	1	4578
NA	1	0	1	3	1	1	1	3	0	0	0	0	0	0	NA	0	0	0	0	0	0	0	1	4619
NA	1	0	1	3	1	1	1	3	0	0	0	0	0	0	NA	0	0	0	0	0	0	0	0	4672
NA	1	0	1	3	1	1	1	3	0	0	0	0	0	0	NA	0	0	0	0	0	0	0	1	4703
NA	1	0	1	3	1	1	1	4	0	0	0	0	0	0	NA	0	0	0	0	0	1	0	1	2478
NA	1	0	1	3	1	1	1	4	0	0	0	0	0	0	NA	0	0	0	0	0	1	0	1	2716
NA	1	0	1	3	1	1	1	5	0	0	0	0	0	0	NA	0	0	0	0	0	0	0	1	3068
NA	1	0	1	3	1	1	1	5	0	0	0	0	0	0	NA	0	0	0	0	0	0	0	1	3367
NA	1	0	1	3	1	1	1	5	0	0	0	0	0	0	NA	0	0	0	0	0	0	0	1	3306
1	1	0	1	3	1	1	1	1	0	0	0	0	0	0	NA	1	0	0	0	NA	NA	NA	NA	3359
NA	1	0	1	3	1	1	1	1	0	0	0	0	0	0	NA	0	0	0	0	0	0	0	0	4424
NA	1	0	1	3	1	1	1	2	0	0	0	0	0	0	NA	1	0	0	0	0	0	0	1	4172
NA	1	0	1	3	1	1	1	2	0	0	0	0	0	0	NA	1	0	0	0	0	0	0	1	4313
NA	1	0	1	3	1	1	1	3	0	0	0	0	0	0	NA	0	0	0	0	1	0	0	1	4672
1	1	0	1	2	1	0	1	1	0	0	0	1	0	0	NA	1	0	0	0	NA	NA	NA	NA	3359
NA	1	0	1	2	1	0	1	1	0	0	0	0	0	0	NA	0	0	0	0	0	0	0	0	4407
NA	1	0	1	2	1	0	1	2	0	0	1	1	0	0	NA	1	0	0	0	1	0	0	0	4464
NA	1	0	1	2	1	0	1	2	0	0	0	0	0	0	NA	0	0	0	0	1	0	0	0	4803
NA	1	0	1	2	1	0	1	3	0	0	0	1	0	0	NA	0	0	0	0	0	1	0	0	4662
NA	1	0	1	2	1	0	1	3	0	0	1	1	0	0	NA	0	0	0	0	1	1	0	0	4897
NA	1	0	1	2	1	1	1	3	0	0	1	0	1	0	NA	0	0	0	0	1	0	0	0	4770
NA	1	0	1	2	1	0	1	4	0	0	0	1	0	0	NA	0	0	0	0	1	0	0	0	5099
NA	1	0	1	2	1	0	1	4	0	0	0	1	0	0	NA	0	0	0	0	1	1	0	0	2629
NA	1	0	1	2	1	1	1	4	0	0	1	1	0	0	NA	0	1	1	1	0	0	0	0	2930
NA	1	0	1	2	1	0	1	5	0	0	0	0	0	0	NA	0	0	0	0	1	1	1	0	3316
NA	1	0	1	2	1	0	1	5	0	0	0	1	0	0	NA	0	0	0	0	1	1	0	0	3655
NA	1	0	1	2	1	0	1	5	0	0	0	1	0	0	NA	0	0	0	0	1	1	1	0	3631
1	1	0	1	3	1	1	1	1	0	0	0	0	0	0	NA	0	0	0	0	NA	NA	NA	NA	3359
NA	1	0	1	3	1	1	1	1	0	0	0	0	0	0	NA	0	0	0	0	0	0	1	1	4363
NA	1	0	1	3	1	1	1	1	0	0	0	0	0	0	NA	0	0	0	0	0	0	1	1	4424
NA	1	0	1	3	1	1	1	1	0	0	0	0	0	0	NA	0	0	0	0	0	0	0	1	4034
NA	1	0	1	3	1	1	1	2	0	0	0	0	0	0	NA	0	0	0	0	0	0	0	1	4172
NA	1	0	1	3	1	1	1	2	0	0	0	0	0	0	NA	0	0	0	0	0	0	0	1	4313
NA	1	0	1	3	1	1	1	2	0	0	0	0	0	0	NA	0	0	0	0	0	0	0	1	4578
NA	1	0	1	3	1	1	1	3	0	0	0	0	0	0	NA	0	0	0	0	0	0	0	0	4619
NA	1	0	1	3	1	1	1	3	0	0	0	0	0	0	NA	0	0	0	0	0	0	0	0	4672
NA	1	0	1	3	1	1	1	3	0	0	0	0	0	0	NA	0	0	0	0	0	0	0	0	4703
NA	1	0	1	3	1	1	1	4	0	0	0	0	0	0	NA	0	0	0	0	0	0	0	0	4612
NA	1	0	1	3	1	1	1	4	0	0	0	1	0	0	NA	0	0	0	0	0	1	0	0	2478
NA	1	0	1	3	1	1	1	4	0	0	0	0	0	0	NA	0	0	0	0	0	1	0	0	2716
NA	1	0	1	3	1	1	1	5	0	0	0	0	0	0	NA	0	0	0	0	0	1	0	1	3367
1	1	0	1	2	1	0	1	1	0	0	0	0	NA	0	NA	0	1	0	0	NA	NA	NA	NA	3359
NA	1	0	1	2	1	0	1	1	0	0	0	0	NA	0	NA	0	0	0	0	1	0	1	1	4064
NA	1	0	1	2	1	0	1	1	0	0	0	0	NA	0	NA	0	0	0	0	1	0	1	1	4205
NA	1	0	1	2	1	0	1	1	0	0	0	0	NA	0	NA	0	0	0	0	1	0	1	1	4027
NA	1	0	1	2	1	0	1	2	0	0	0	0	NA	0	NA	0	0	0	0	0	0	0	1	3910
NA	1	0	1	2	1	0	1	2	0	0	0	0	NA	0	NA	0	0	0	0	1	0	1	1	3950
NA	1	0	1	2	1	0	1	2	0	0	0	0	NA	0	NA	0	0	0	0	0	0	0	1	4407
NA	1	0	1	2	1	0	1	3	0	0	0	0	NA	0	NA	0	0	0	0	0	0	0	0	4394
NA	1	0	1	2	1	0	1	3	0	0	0	0	NA	0	NA	0	0	0	0	0	0	0	0	4343
NA	1	0	1	2	1	0	1	3	0	0	0	0	0	0	NA	0	0	0	0	0	0	0	0	4491
NA	1	0	1	2	1	0	1	4	0	0	0	0	0	0	NA	0	0	0	0	1	0	0	1	4803
NA	1	0	1	2	1	0	1	4	0	0	0	0	0	0	NA	0	0	0	0	1	1	0	1	2608
NA	1	0	1	2	1	0	1	4	0	0	0	0	0	0	NA	0	0	0	0	0	1	1	1	2720
NA	1	0	1	2	1	0	1	5	0	0	0	0	0	0	NA	0	0	0	0	1	1	0	0	3104
NA	1	0	1	2	1	0	1	5	0	0	0	0	0	0	NA	0	0	0	0	1	1	0	1	3641
NA	1	0	1	2	1	0	1	5	0	0	0	0	0	0	NA	0	0	0	0	1	1	0	0	3304
1	1	0	1	2	1	1	1	1	0	0	0	1	0	0	NA	0	0	0	0	NA	NA	NA	NA	3359
NA	1	0	1	2	1	1	1	1	0	0	0	0	0	0	NA	0	0	0	0	0	0	0	0	4457
NA	1	0	1	2	1	1	1	1	0	0	0	1	0	0	NA	0	0	0	0	0	0	0	0	4572
NA	1	0	1	2	1	1	1	1	0	0	0	0	0	0	NA	0	0	0	0	0	0	0	0	4249
NA	1	0	1	2	1	1	1	2	0	0	0	0	0	0	NA	0	0	0	0	0	0	0	0	4330
NA	1	0	1	2	1	1	1	2	0	0	0	0	0	0	NA	0	0	0	0	0	0	0	0	4531
NA	1	0	1	2	1	1	1	2	0	0	0	1	0	0	NA	0	0	0	0	0	0	0	0	4743
NA	1	0	1	2	1	1	1	3	0	0	0	0	0	0	NA	0	0	0	0	0	0	0	0	4834
NA	1	0	1	2	1	1	1	3	0	0	0	0	0	0	NA	0	0	0	0	0	0	0	0	5018
NA	1	0	1	2	1	1	1	3	0	0	1	1	0	0	NA	0	0	0	0	0	0	0	0	4911
NA	1	0	1	2	1	1	1	4	0	0	1	1	NA	0	NA	1	0	0	0	0	0	0	0	5176
NA	1	0	1	2	1	1	1	4	0	0	0	1	0	0	NA	1	0	0	0	0	0	0	0	2655
NA	1	0	1	2	1	1	1	4	0	0	0	1	0	0	NA	0	0	0	0	0	0	0	0	2907
NA	1	0	1	2	1	1	1	5	0	0	0	0	0	0	NA	0	0	0	0	0	0	0	0	3332
NA	1	0	1	2	1	0	1	5	0	0	0	1	0	0	NA	0	0	0	0	0	0	0	0	3769
1	1	0	1	3	1	0	1	1	0	0	0	0	0	0	NA	0	0	0	0	NA	NA	NA	NA	3359
NA	1	0	1	3	1	0	1	1	0	0	0	0	0	0	NA	1	0	0	0	1	0	1	1	4320
NA	1	0	1	3	1	0	1	1	0	0	0	0	0	0	NA	0	0	0	0	1	0	0	1	4336
NA	1	0	1	3	1	0	1	1	0	0	0	0	0	0	NA	1	0	0	0	1	0	0	1	4054
NA	1	0	1	3	1	0	1	2	0	0	0	0	0	0	NA	0	0	0	0	1	0	0	1	4118
NA	1	0	1	3	1	0	1	2	0	0	0	0	0	0	NA	0	0	0	0	0	0	0	1	4259
NA	1	0	1	3	1	0	1	2	0	0	0	0	0	0	NA	0	0	0	0	1	0	0	1	4632
NA	1	0	1	3	1	0	1	3	0	0	0	0	0	0	NA	0	0	0	0	0	0	0	0	4471
NA	1	0	1	3	1	0	1	3	0	0	0	0	0	0	NA	1	0	0	0	1	0	0	1	4578
NA	1	0	1	3	1	0	1	3	0	0	0	0	0	0	NA	0	0	0	0	0	0	0	1	4582
NA	1	0	1	3	1	0	1	4	0	0	0	0	0	0	NA	0	0	0	0	1	1	0	1	4558
NA	1	0	1	3	1	0	1	4	0	0	0	0	0	0	NA	0	0	0	0	0	1	0	1	2460
NA	1	0	1	3	1	0	1	4	0	0	0	0	0	0	NA	0	0	0	0	1	0	0	1	2734
NA	1	0	1	3	1	0	1	5	0	0	0	0	0	0	NA	0	0	0	0	1	1	0	1	3054
NA	1	0	1	3	1	0	1	5	0	0	0	0	0	0	NA	0	0	0	0	0	1	0	1	3348
NA	1	0	1	3	1	0	1	5	0	0	0	0	0	0	NA	0	0	0	0	0	1	0	1	3206
1	1	0	1	2	1	1	1	1	0	0	0	0	0	0	NA	1	0	0	0	NA	NA	NA	NA	3359
NA	1	0	1	2	1	1	1	1	0	0	0	0	0	0	NA	1	0	0	0	0	0	0	1	4457
NA	1	0	1	2	1	1	1	1	0	0	0	0	0	0	NA	0	0	0	0	0	0	0	1	4249
NA	1	0	1	2	1	1	1	2	0	0	0	0	0	0	NA	0	0	0	0	1	0	0	1	4330
NA	1	0	1	2	1	1	1	2	0	0	0	0	0	0	NA	0	0	0	0	1	0	0	1	4531
NA	1	0	1	2	1	1	1	3	0	0	0	0	0	0	NA	0	0	0	0	0	0	0	1	5018
NA	1	0	1	2	1	1	1	4	0	0	0	0	0	0	NA	0	1	0	0	0	1	0	1	5176
NA	1	0	1	2	1	1	1	4	0	0	0	0	0	0	NA	0	0	0	0	1	1	0	1	2655
1	1	0	1	3	1	1	1	1	0	0	0	0	0	0	NA	0	0	0	0	NA	NA	NA	NA	3359
NA	1	0	1	3	1	1	1	1	0	0	0	0	0	0	NA	0	0	0	0	0	0	0	1	4424
NA	1	0	1	3	1	1	1	1	0	0	0	0	0	0	NA	0	0	0	0	1	0	0	1	4034
NA	1	0	1	3	1	1	1	2	0	0	0	0	0	0	NA	0	0	0	0	0	0	0	1	4172
NA	1	0	1	3	1	1	1	2	0	0	0	0	0	0	NA	0	0	0	0	0	0	0	1	4313
NA	1	0	1	3	1	1	1	2	0	0	0	0	0	0	NA	0	0	0	0	1	0	0	1	4578
NA	1	0	1	3	1	1	1	3	0	0	0	0	0	0	NA	0	0	0	0	1	0	0	1	4619
NA	1	0	1	3	1	1	1	3	0	0	0	0	0	0	NA	0	0	0	0	1	0	0	0	4672
NA	1	0	1	3	1	1	1	3	0	0	0	0	0	0	NA	0	0	0	0	1	0	0	0	4703
NA	1	0	1	3	1	1	1	4	0	0	0	0	0	0	NA	0	0	0	0	1	1	0	1	4612
NA	1	0	1	3	1	1	1	4	0	0	0	0	0	0	NA	0	0	0	0	1	1	0	1	2478
NA	1	0	1	3	1	1	1	4	0	0	0	0	0	0	NA	0	0	0	0	1	1	0	1	2716
NA	1	0	1	3	1	1	1	5	0	0	0	0	0	0	NA	0	0	0	0	1	1	0	1	3068
NA	1	0	1	3	1	1	1	5	0	0	0	0	0	0	NA	0	0	0	0	1	1	0	1	3367
NA	1	0	1	3	1	1	1	5	0	0	0	0	0	0	NA	0	0	0	0	1	1	0	1	3306
1	1	0	1	3	1	1	1	1	0	0	0	0	0	0	NA	0	0	0	0	NA	NA	NA	NA	3359
NA	1	0	1	3	1	1	1	1	0	0	0	0	0	0	NA	0	0	0	0	0	0	0	0	4424
NA	1	0	1	3	1	1	1	1	0	0	0	0	0	0	NA	0	0	0	0	1	0	0	0	4034
NA	1	0	1	3	1	1	1	2	0	0	0	0	0	0	NA	0	0	0	0	0	0	0	0	4172
NA	1	0	1	3	1	1	1	2	0	0	0	0	0	0	NA	0	0	0	0	0	0	0	0	4578
NA	1	0	1	3	1	1	1	3	0	0	0	0	0	0	NA	0	1	0	1	1	0	0	0	4619
NA	1	0	1	3	1	1	1	3	0	0	0	0	0	0	NA	0	0	0	0	0	0	0	0	4672
NA	1	0	1	3	1	1	1	4	0	0	0	0	0	0	NA	0	1	0	0	1	1	0	0	4612
NA	1	0	1	3	1	1	1	4	0	0	0	0	0	0	NA	0	0	0	0	1	1	0	0	2478
NA	1	0	1	3	1	1	1	4	0	0	1	0	0	0	NA	0	0	0	0	1	1	0	0	2716
NA	1	0	1	3	1	1	1	5	0	0	0	0	0	0	NA	0	0	0	0	1	1	0	0	3068
NA	1	0	1	3	1	1	1	5	0	0	0	1	0	0	NA	0	0	0	0	1	1	0	0	3367
1	1	0	1	2	1	0	1	1	0	0	0	0	0	0	NA	0	0	1	0	NA	NA	NA	NA	3359
NA	1	0	1	2	1	0	1	1	0	0	0	0	0	0	NA	0	0	1	0	0	0	0	1	4407
NA	1	0	1	2	1	0	1	1	0	0	0	0	0	0	NA	0	0	1	0	0	0	0	1	4467
NA	1	0	1	2	1	0	1	1	0	0	0	0	0	0	NA	0	0	0	0	0	0	0	0	4273
NA	1	0	1	2	1	0	1	2	0	0	0	0	0	0	NA	0	0	0	0	0	0	0	0	4263
NA	1	0	1	2	1	0	1	2	0	0	0	0	0	0	NA	0	0	0	0	0	0	0	1	4464
NA	1	0	1	2	1	0	1	2	0	0	0	0	0	0	NA	0	0	0	0	0	0	0	0	4803
NA	1	0	1	2	1	0	1	3	0	0	0	0	0	0	NA	0	1	0	0	0	0	0	0	4662
NA	1	0	1	2	1	0	1	3	0	0	0	0	0	0	NA	0	0	0	0	0	0	0	0	4897
NA	1	0	1	2	1	0	1	3	0	0	0	0	0	0	NA	0	0	0	0	0	0	0	0	4770
NA	1	0	1	2	1	0	1	4	0	0	0	0	0	0	NA	0	0	0	0	0	0	0	0	5099
NA	1	0	1	2	1	0	1	4	0	0	0	0	0	0	NA	0	0	0	0	0	0	0	0	2629
NA	1	0	1	2	1	0	1	4	0	0	0	0	0	0	NA	0	0	0	0	0	0	0	0	2930
NA	1	0	1	2	1	0	1	5	0	0	0	0	0	0	NA	0	0	0	0	0	0	0	0	3316
NA	1	0	1	2	1	0	1	5	0	0	0	0	0	0	NA	0	0	0	0	0	1	0	0	3655
NA	1	0	1	2	1	0	1	5	0	0	0	0	0	0	NA	0	0	0	0	0	0	0	0	3631
1	1	0	1	3	1	1	1	1	0	0	0	0	0	0	NA	0	0	0	0	NA	NA	NA	NA	3359
NA	1	0	1	3	1	1	1	1	0	0	0	0	0	0	NA	0	0	0	0	0	0	0	0	4363
NA	1	0	1	3	1	1	1	1	0	0	0	0	1	0	NA	0	0	0	0	1	0	1	0	4034
NA	1	0	1	3	1	1	1	2	0	0	0	0	0	0	NA	0	0	0	0	0	0	1	0	4172
NA	1	0	1	3	1	1	1	2	0	0	0	0	0	0	NA	0	0	0	0	0	0	0	0	4313
NA	1	0	1	3	1	1	1	2	0	0	0	0	0	0	NA	0	0	0	0	0	0	0	0	4578
NA	1	0	1	3	1	1	1	3	0	0	0	0	0	0	NA	0	0	0	0	0	0	0	0	4619
NA	1	0	1	3	1	1	1	3	0	0	0	0	0	0	NA	0	0	0	1	0	0	0	0	4672
NA	1	0	1	3	1	1	1	3	0	0	0	0	0	0	NA	0	0	0	0	0	0	0	0	4703
NA	1	0	1	3	1	1	1	4	0	0	0	0	0	0	NA	0	0	0	0	0	0	0	0	4612
NA	1	0	1	3	1	1	1	4	0	0	0	0	0	0	NA	0	0	0	0	1	1	0	0	2478
NA	1	0	1	3	1	1	1	4	0	0	0	0	0	0	NA	0	0	0	0	1	1	0	0	2716
NA	1	0	1	3	1	1	1	5	0	0	0	0	0	0	NA	0	0	0	0	0	1	0	0	3068
NA	1	0	1	3	1	1	1	5	0	0	0	0	0	0	NA	0	0	0	0	1	1	0	0	3367
NA	1	0	1	3	1	1	1	5	0	0	0	0	0	0	NA	0	0	0	0	0	0	0	0	3306
1	1	0	1	3	1	1	1	1	0	0	1	0	0	0	NA	0	0	0	0	NA	NA	NA	NA	3359
NA	1	0	1	3	1	1	1	1	0	0	0	0	0	0	NA	0	0	0	0	1	0	1	1	4424
NA	1	0	1	3	1	1	1	1	0	0	0	0	0	0	NA	0	0	0	0	1	0	1	0	4034
NA	1	0	1	3	1	1	1	2	0	0	0	0	0	0	NA	0	0	0	0	1	0	1	0	4313
NA	1	0	1	3	1	1	1	2	0	0	0	0	0	0	NA	0	0	0	0	0	0	0	1	4578
NA	1	0	1	3	1	1	1	4	0	0	0	0	0	0	NA	0	0	0	0	0	0	0	0	4612
NA	1	0	1	3	1	1	1	4	0	0	0	0	0	0	NA	0	0	0	0	1	1	0	0	2478
NA	1	0	1	3	1	1	1	5	0	0	0	0	0	0	NA	0	0	0	0	1	1	1	0	3068
NA	1	0	1	3	1	1	1	5	0	0	0	0	0	0	NA	0	0	0	0	1	1	0	0	3367
NA	1	0	1	3	1	1	1	5	0	0	0	0	0	0	NA	0	0	0	0	1	1	0	0	3306
1	1	0	1	2	1	1	1	1	0	0	0	0	0	0	NA	0	1	1	0	NA	NA	NA	NA	3359
NA	1	0	1	2	1	1	1	1	0	0	0	0	0	0	NA	0	0	0	0	0	0	1	1	4457
NA	1	0	1	2	1	1	1	1	1	1	1	1	0	0	NA	1	1	0	0	1	0	1	1	4249
NA	1	0	1	2	1	1	1	2	0	0	0	1	0	0	NA	1	1	0	0	0	0	0	1	4330
NA	1	0	1	2	1	1	1	2	1	1	0	1	0	0	NA	1	1	1	0	1	0	0	1	4531
NA	1	0	1	2	1	1	1	2	0	1	0	1	0	0	NA	1	1	0	0	0	0	0	1	4743
NA	1	0	1	2	1	1	1	3	0	1	1	1	0	0	NA	1	1	0	0	1	1	0	1	4834
NA	1	0	1	2	1	1	1	3	0	0	0	1	0	0	NA	1	0	0	0	0	0	0	1	5018
NA	1	0	1	2	1	1	1	3	0	1	0	1	0	0	NA	0	1	0	0	0	0	0	1	4911
NA	1	0	1	2	1	1	1	4	0	0	0	0	0	0	NA	0	1	0	0	0	1	1	1	2907
NA	1	0	1	2	1	1	1	5	0	0	0	0	0	0	NA	0	0	0	0	1	1	1	1	3332
NA	1	0	1	2	1	1	1	5	0	0	1	1	0	0	NA	0	1	1	0	0	1	0	1	3769
1	1	0	1	2	1	1	1	1	0	0	0	0	0	0	NA	0	0	0	0	NA	NA	NA	NA	3359
NA	1	0	1	2	1	1	1	1	0	0	0	0	0	0	NA	0	0	0	0	0	0	0	0	4457
NA	1	0	1	2	1	1	1	1	0	0	0	0	0	0	NA	0	0	0	0	0	0	0	1	4572
NA	1	0	1	2	1	1	1	1	0	0	0	0	0	0	NA	0	0	0	0	0	0	0	1	4249
NA	1	0	1	2	1	1	1	2	0	0	0	0	0	0	NA	0	0	0	0	0	0	0	1	4743
NA	1	0	1	2	1	1	1	3	0	0	0	0	0	0	NA	0	1	1	0	0	0	0	1	5018
NA	1	0	1	2	1	1	1	3	0	0	0	0	0	0	NA	0	0	0	0	0	0	0	1	4911
NA	1	0	1	2	1	1	1	4	0	0	0	0	0	0	NA	0	0	0	0	0	0	0	0	5176
1	1	0	1	2	0	1	1	1	0	0	0	1	0	0	NA	1	1	0	0	NA	NA	NA	NA	3359
NA	1	0	1	2	0	1	1	1	0	0	0	0	NA	0	NA	0	1	0	0	0	0	0	0	4572
NA	1	0	1	2	0	1	1	1	0	0	0	1	NA	0	NA	0	0	0	0	0	0	0	0	4249
NA	1	0	1	2	0	1	1	2	0	0	0	1	NA	0	NA	0	0	0	0	0	0	0	0	4330
NA	1	0	1	2	0	1	1	2	0	0	0	1	NA	0	NA	0	0	0	0	0	0	0	0	4531
NA	1	0	1	2	0	1	1	2	0	0	0	1	NA	0	NA	0	0	0	0	0	0	0	0	4743
NA	1	0	1	2	0	1	1	3	0	0	0	0	0	0	NA	0	0	0	0	0	0	0	0	4834
NA	1	0	1	2	0	1	1	3	0	0	0	0	0	0	NA	0	0	0	0	0	0	0	0	5018
NA	1	0	1	2	0	1	1	3	0	0	0	1	0	0	NA	0	0	0	0	0	0	0	0	4911
NA	1	0	1	2	0	1	1	4	0	0	0	0	1	0	NA	0	0	0	0	0	1	0	0	5176
NA	1	0	1	2	0	1	1	4	0	0	0	0	0	0	NA	0	1	0	0	0	0	0	0	2907
1	1	0	1	3	1	1	1	1	0	0	0	0	0	0	NA	0	0	0	0	NA	NA	NA	NA	3359
NA	1	0	1	3	1	1	1	1	0	0	0	0	0	0	NA	0	0	0	0	0	0	1	0	4363
NA	1	0	1	3	1	1	1	1	0	0	0	1	0	0	NA	0	0	0	0	1	0	1	0	4424
NA	1	0	1	3	1	1	1	1	0	0	0	0	0	0	NA	0	0	0	0	0	0	1	0	4034
NA	1	0	1	3	1	1	1	2	0	0	0	0	0	0	NA	0	0	0	0	0	0	1	0	4172
NA	1	0	1	3	1	1	1	2	0	0	0	0	0	0	NA	0	0	0	0	0	0	1	0	4313
NA	1	0	1	3	1	1	1	2	0	0	0	1	0	0	NA	0	0	0	0	0	0	0	0	4578
NA	1	0	1	3	1	1	1	3	0	0	0	1	0	0	NA	0	0	0	0	0	0	0	0	4619
NA	1	0	1	3	1	1	1	3	0	0	0	0	0	0	NA	0	0	0	0	1	0	0	0	4672
NA	1	0	1	3	1	1	1	3	0	0	0	0	0	0	NA	0	0	0	0	1	1	1	0	4703
NA	1	0	1	3	1	1	1	4	0	0	0	0	0	0	NA	0	0	0	0	1	1	0	0	4612
NA	1	0	1	3	1	1	1	4	0	0	0	0	0	0	NA	0	0	0	0	0	1	1	0	2478
NA	1	0	1	3	1	1	1	4	0	0	0	0	0	0	NA	0	0	0	0	1	1	1	0	2716
NA	1	0	1	3	1	1	1	5	0	0	0	1	0	0	NA	0	0	0	0	1	1	1	0	3068
NA	1	0	1	3	1	1	1	5	0	0	0	0	0	0	NA	0	0	0	0	0	1	1	0	3367
NA	1	0	1	3	1	1	1	5	0	0	0	1	0	0	NA	0	1	0	0	1	1	1	0	3306
1	1	0	1	2	0	1	1	1	0	0	0	0	0	1	NA	0	0	0	0	NA	NA	NA	NA	3359
NA	1	0	1	2	0	1	1	1	0	0	0	0	1	0	NA	0	0	0	0	1	0	1	1	4457
NA	1	0	1	2	0	1	1	1	0	0	0	0	1	1	NA	0	0	0	0	1	1	0	0	4572
NA	1	0	1	2	0	0	1	1	0	0	0	0	1	0	NA	0	0	0	0	1	1	0	1	4249
NA	1	0	1	2	0	1	1	2	0	0	0	0	1	0	NA	0	0	0	0	0	0	1	1	4330
NA	1	0	1	2	0	0	1	2	0	0	0	0	1	0	NA	0	0	0	0	1	0	0	1	4531
NA	1	0	1	2	0	1	1	2	0	0	0	0	1	0	NA	0	0	0	0	1	0	0	1	4743
NA	1	0	1	2	0	1	1	3	0	0	0	0	1	0	NA	0	0	0	0	1	0	0	1	4834
NA	1	0	1	2	0	1	1	3	0	0	0	0	1	0	NA	0	1	0	0	1	1	0	1	5018
NA	1	0	1	2	0	1	1	3	0	0	0	0	1	0	NA	0	0	0	0	1	1	0	0	4911
NA	1	0	1	2	0	1	1	4	0	0	0	0	1	1	NA	0	0	0	0	1	1	0	1	5176
NA	1	0	1	2	0	1	1	4	0	0	0	0	0	0	NA	0	0	0	0	1	1	0	1	2655
NA	1	0	1	2	0	1	1	4	0	0	0	0	0	0	NA	0	0	0	0	1	1	1	1	2907
NA	1	0	1	2	0	1	1	5	0	1	1	1	1	0	NA	0	0	0	0	0	1	1	1	3332
NA	1	0	1	2	0	1	1	5	0	0	1	1	1	1	NA	0	0	0	0	0	1	1	1	3676
NA	1	0	1	2	0	1	1	5	0	0	1	1	1	1	NA	0	0	0	0	1	1	1	1	3769
1	1	0	1	2	1	0	1	1	0	0	0	0	NA	0	NA	0	0	0	0	NA	NA	NA	NA	3359
NA	1	0	1	2	1	0	1	1	0	0	0	1	NA	0	NA	0	0	0	0	1	0	1	1	4064
NA	1	0	1	2	1	0	1	1	0	0	0	0	NA	0	NA	0	0	0	0	0	0	1	1	4205
NA	1	0	1	2	1	0	1	1	0	0	0	0	NA	0	NA	0	0	0	0	1	0	1	1	4027
NA	1	0	1	2	1	0	1	2	0	0	0	0	NA	0	NA	0	0	0	0	1	0	1	1	3910
NA	1	0	1	2	1	0	1	2	0	0	0	0	NA	0	NA	0	0	0	0	0	0	1	1	3950
NA	1	0	1	2	1	0	1	2	0	0	1	0	NA	0	NA	0	0	0	0	0	0	1	1	4407
NA	1	0	1	2	1	0	1	3	0	0	0	0	NA	0	NA	0	0	0	0	0	1	1	0	4394
NA	1	0	1	2	1	0	1	3	0	0	0	0	NA	0	NA	0	0	0	0	0	0	0	0	4343
NA	1	0	1	2	1	0	1	3	0	0	0	1	NA	0	NA	0	0	0	0	0	0	1	0	4491
NA	1	0	1	2	1	0	1	4	0	0	0	1	NA	0	NA	0	0	0	0	0	0	1	0	4803
NA	1	0	1	2	1	0	1	4	0	0	0	1	NA	0	NA	0	1	0	0	1	1	1	1	2608
NA	1	0	1	2	1	0	1	4	0	1	1	1	NA	1	NA	0	0	0	0	1	1	1	1	2720
NA	1	0	1	2	1	0	1	5	0	0	0	1	NA	0	NA	0	0	0	0	1	0	1	1	3104
NA	1	0	1	2	1	0	1	5	0	0	0	0	NA	0	NA	0	0	0	0	0	0	0	0	3304
1	1	0	1	3	1	0	1	1	0	0	0	0	0	0	NA	0	0	0	0	NA	NA	NA	NA	3359
NA	1	0	1	3	1	0	1	1	0	0	0	0	0	0	NA	0	0	0	0	1	0	0	1	4320
NA	1	0	1	3	1	0	1	1	0	0	0	0	0	0	NA	0	0	0	0	1	0	0	1	4054
NA	1	0	1	3	1	0	1	2	0	0	0	0	0	0	NA	0	0	0	0	1	0	0	1	4118
NA	1	0	1	3	1	0	1	2	0	0	0	0	0	0	NA	0	0	0	0	0	0	0	0	4259
NA	1	0	1	3	1	0	1	2	0	0	0	0	0	0	NA	1	0	0	0	0	0	0	1	4632
NA	1	0	1	3	1	0	1	3	0	0	0	0	0	0	NA	0	0	0	0	0	0	0	1	4471
NA	1	0	1	3	1	0	1	3	0	0	0	0	0	0	NA	0	1	0	0	0	0	0	1	4578
NA	1	0	1	3	1	0	1	3	0	0	0	0	0	0	NA	0	1	0	0	0	0	0	0	4582
NA	1	0	1	3	1	0	1	4	0	0	0	0	0	0	NA	0	1	0	0	1	1	0	1	4558
NA	1	0	1	3	1	0	1	4	0	0	0	0	0	0	NA	0	1	0	0	0	1	0	1	2460
1	1	0	1	3	1	1	1	1	0	0	0	1	0	0	NA	0	0	0	0	NA	NA	NA	NA	3359
NA	1	0	1	3	1	1	1	1	0	0	0	0	0	0	NA	0	0	0	0	0	0	1	1	4363
NA	1	0	1	3	1	1	1	1	0	0	0	0	0	0	NA	0	0	0	0	0	0	1	1	4424
NA	1	0	1	3	1	1	1	1	0	0	0	0	0	0	NA	0	0	0	0	0	0	1	1	4034
NA	1	0	1	3	1	1	1	2	0	0	0	0	0	0	NA	0	0	0	0	0	0	1	1	4172
NA	1	0	1	3	1	1	1	2	0	0	0	0	0	0	NA	0	0	0	0	0	0	0	1	4313
NA	1	0	1	3	1	1	1	2	0	0	0	0	0	0	NA	0	0	0	0	0	0	0	1	4578
NA	1	0	1	3	1	1	1	3	0	0	0	0	0	0	NA	0	0	0	0	0	0	0	0	4619
NA	1	0	1	3	1	1	1	3	0	0	0	0	0	0	NA	0	0	0	0	0	0	0	0	4672
NA	1	0	1	3	1	1	1	3	0	0	0	0	0	0	NA	0	0	0	0	0	0	0	0	4703
NA	1	0	1	3	1	1	1	4	0	0	0	0	0	0	NA	0	0	0	0	0	0	0	0	4612
NA	1	0	1	3	1	1	1	4	0	0	0	0	0	0	NA	0	1	0	0	1	1	0	0	2478
NA	1	0	1	3	1	1	1	4	0	0	0	0	0	0	NA	0	1	0	0	0	1	0	0	2716
NA	1	0	1	3	1	1	1	5	0	0	0	0	0	0	NA	0	1	0	0	0	1	0	0	3068
NA	1	0	1	3	1	1	1	5	0	0	0	0	0	0	NA	0	0	0	0	0	1	0	0	3367
NA	1	0	1	3	1	1	1	5	0	0	0	0	0	0	NA	0	0	0	0	1	1	0	0	3306
1	1	0	1	2	1	1	1	1	0	0	0	0	0	0	NA	0	0	0	0	NA	NA	NA	NA	3359
NA	1	0	1	2	1	1	1	1	0	0	0	0	0	0	NA	0	0	0	0	0	0	0	1	4457
NA	1	0	1	2	1	1	1	1	0	0	0	0	0	0	NA	0	0	0	0	0	0	0	1	4572
NA	1	0	1	2	1	1	1	1	0	0	0	0	0	0	NA	0	0	0	0	0	0	0	1	4249
NA	1	0	1	2	1	1	1	2	0	0	0	0	0	0	NA	0	0	0	0	0	0	0	1	4330
NA	1	0	1	2	1	1	1	2	0	0	0	0	0	0	NA	0	0	0	0	0	0	0	0	4531
NA	1	0	1	2	1	1	1	2	0	0	0	0	0	0	NA	0	0	0	0	0	0	0	1	4743
NA	1	0	1	2	1	1	1	3	0	0	0	0	0	0	NA	0	0	0	0	0	0	0	1	4834
NA	1	0	1	2	1	1	1	3	0	0	0	0	0	0	NA	0	0	0	0	0	0	0	1	5018
NA	1	0	1	2	1	1	1	3	0	0	0	0	0	0	NA	0	0	0	0	0	0	0	1	4911
NA	1	0	1	2	1	1	1	4	0	0	0	0	0	0	NA	0	0	0	0	0	0	0	1	5176
NA	1	0	1	2	1	1	1	4	0	0	0	0	0	0	NA	0	1	0	0	0	0	0	1	2655
NA	1	0	1	2	1	1	1	4	0	0	0	0	0	0	NA	0	1	0	0	0	0	0	1	2907
NA	1	0	1	2	1	1	1	5	0	0	0	0	0	0	NA	0	0	0	0	0	0	0	0	3332
NA	1	0	1	2	1	1	1	5	0	0	0	0	0	0	NA	0	0	0	0	0	0	0	1	3676
NA	1	0	1	2	1	1	1	5	0	0	0	0	0	0	NA	0	0	0	0	0	0	0	1	3769
1	1	0	1	3	1	1	1	1	0	0	0	0	0	0	NA	0	0	0	0	NA	NA	NA	NA	3359
NA	1	0	1	3	1	1	1	1	0	0	0	0	0	0	NA	1	0	0	0	0	0	1	1	4363
NA	1	0	1	3	1	1	1	1	0	0	0	0	0	0	NA	1	0	0	0	1	0	1	0	4424
NA	1	0	1	3	1	1	1	1	0	0	0	0	0	0	NA	1	0	0	0	0	0	0	0	4034
NA	1	0	1	3	1	1	1	4	0	0	0	0	0	0	NA	1	0	0	0	0	1	0	0	4612
1	1	0	1	3	1	0	1	1	0	0	0	0	0	0	NA	0	0	0	0	NA	NA	NA	NA	3359
NA	1	0	1	3	1	1	1	1	0	0	0	0	0	0	NA	0	0	0	0	0	0	0	0	4320
NA	1	0	1	3	1	1	1	1	0	0	0	0	0	0	NA	0	0	0	0	1	0	0	0	4336
NA	1	0	1	3	1	1	1	1	0	0	0	0	0	0	NA	0	0	0	0	1	0	0	1	4054
NA	1	0	1	3	1	1	1	2	0	0	0	0	0	0	NA	0	0	0	0	1	0	0	0	4118
NA	1	0	1	3	1	1	1	2	0	0	0	0	0	0	NA	0	0	0	0	1	0	0	0	4259
NA	1	0	1	3	1	1	1	2	0	0	0	0	0	0	NA	0	0	0	0	1	0	0	0	4632
NA	1	0	1	3	1	1	1	3	0	0	0	0	0	0	NA	0	0	0	0	1	0	0	0	4471
NA	1	0	1	3	1	1	1	3	0	0	0	0	0	0	NA	0	0	0	0	0	0	0	1	4578
NA	1	0	1	3	1	1	1	4	0	0	0	0	0	0	NA	0	0	0	0	0	1	0	0	4558
1	1	0	1	3	1	1	1	1	0	1	1	1	0	0	NA	1	0	0	0	NA	NA	NA	NA	3359
NA	1	0	1	3	1	1	1	1	1	1	1	1	0	0	NA	1	0	0	0	0	0	1	0	4424
NA	1	0	1	3	1	1	1	1	0	0	1	1	0	0	NA	0	0	0	0	0	0	1	0	4034
NA	1	0	1	3	1	1	1	2	0	1	1	1	0	0	NA	0	0	0	0	0	0	1	0	4172
NA	1	0	1	3	1	1	1	2	1	1	1	1	0	0	NA	0	0	0	0	0	0	0	0	4313
NA	1	0	1	3	1	1	1	2	1	1	0	1	0	0	NA	0	0	0	0	0	0	0	1	4578
NA	1	0	1	3	1	1	1	3	0	0	0	1	0	0	NA	0	0	0	0	0	0	0	0	4619
NA	1	0	1	3	1	1	1	3	1	1	1	1	0	0	NA	0	0	0	0	0	1	0	0	4672
NA	1	0	1	3	1	1	1	3	0	0	0	1	0	0	NA	0	0	0	0	0	0	0	0	4703
NA	1	0	1	3	1	1	1	4	0	1	1	1	0	0	NA	0	1	0	0	0	0	1	0	4612
NA	1	0	1	3	1	1	1	4	1	0	1	1	0	0	NA	0	0	0	0	0	1	1	0	2478
NA	1	0	1	3	1	1	1	4	0	0	0	1	0	0	NA	0	0	1	0	0	1	0	0	2716
NA	1	0	1	3	1	1	1	5	1	0	1	1	0	0	NA	0	1	1	0	0	0	1	0	3068
NA	1	0	1	3	1	1	1	5	0	0	0	1	0	0	NA	0	0	1	0	1	1	0	1	3367
NA	1	0	1	3	1	1	1	5	0	1	0	1	0	0	NA	0	0	1	0	0	0	1	0	3306
1	1	0	1	2	1	1	0	1	0	0	0	0	0	0	NA	1	0	0	0	NA	NA	NA	NA	3359
NA	1	0	1	2	1	1	0	1	0	0	0	0	0	0	NA	1	0	0	0	1	0	1	1	4457
NA	1	0	1	2	1	1	0	1	0	0	0	0	0	0	NA	1	0	0	0	0	0	0	1	4572
NA	1	0	1	2	1	1	0	1	0	0	0	0	0	0	NA	1	0	0	0	0	0	0	1	4249
NA	1	0	1	2	1	1	0	3	0	0	0	0	0	0	NA	1	1	0	0	1	0	0	1	5018
NA	1	0	1	2	1	1	0	3	0	0	0	0	0	0	NA	1	0	0	0	0	0	0	1	4911
NA	1	0	1	2	1	1	0	4	0	0	0	0	0	0	NA	1	1	0	0	0	0	0	0	5176
NA	1	0	1	2	1	1	0	4	0	0	0	0	0	0	NA	1	1	0	0	1	0	0	1	2655
NA	1	0	1	2	1	1	0	4	0	0	0	0	0	0	NA	1	1	0	0	1	0	0	1	2907
NA	1	0	1	2	1	1	0	5	0	0	0	0	0	0	NA	1	1	1	0	1	0	0	1	3332
NA	1	0	1	2	1	1	0	5	0	0	0	0	0	0	NA	0	0	0	0	1	0	0	1	3676
NA	1	0	1	2	1	1	0	5	0	0	0	0	0	0	NA	1	0	0	0	1	0	0	1	3769
1	1	0	1	1	1	0	0	1	0	0	0	0	0	0	NA	0	0	0	0	NA	NA	NA	NA	3359
NA	1	0	1	1	1	0	0	1	0	0	0	0	0	0	NA	0	0	0	0	0	0	1	1	4864
NA	1	0	1	1	1	0	0	1	0	0	0	0	0	0	NA	1	0	0	0	0	0	1	1	4632
NA	1	0	1	1	1	0	0	1	0	0	0	0	0	0	NA	0	0	0	0	0	0	1	1	4407
NA	1	0	1	1	1	0	0	2	0	0	0	0	0	0	NA	0	1	0	0	1	0	1	1	4387
NA	1	0	1	1	1	0	0	2	0	0	0	0	0	0	NA	0	0	0	0	0	0	1	0	5065
NA	1	0	1	1	1	0	0	5	0	0	0	0	0	0	NA	0	0	0	0	0	1	1	0	4467
1	1	0	1	3	1	1	0	1	0	0	0	1	0	0	NA	1	0	0	0	NA	NA	NA	NA	3359
NA	1	0	1	3	1	1	0	1	0	0	0	0	0	0	NA	1	0	0	0	1	0	1	1	4363
NA	1	0	1	3	1	1	0	1	0	0	0	0	0	0	NA	0	0	0	0	0	0	0	1	4034
NA	1	0	1	3	1	1	0	2	0	0	0	1	0	0	NA	1	1	0	1	0	0	0	1	4172
NA	1	0	1	3	1	1	0	2	0	0	0	0	0	0	NA	0	0	0	0	0	0	0	0	4313
NA	1	0	1	3	1	1	0	2	0	0	0	0	0	0	NA	0	1	0	0	0	0	0	1	4578
NA	1	0	1	3	1	1	0	3	0	0	0	0	0	0	NA	1	0	0	0	0	0	0	0	4619
NA	1	0	1	3	1	1	0	3	0	0	0	1	0	0	NA	0	0	0	0	1	0	0	1	4672
NA	1	0	1	3	1	1	0	3	0	0	0	0	0	0	NA	0	0	0	0	1	0	0	0	4703
NA	1	0	1	3	1	1	0	4	0	0	0	0	0	0	NA	0	0	0	0	0	0	1	0	4612
NA	1	0	1	3	1	1	0	4	0	0	1	1	0	0	NA	1	1	0	1	1	1	1	1	2478
NA	1	0	1	3	1	1	0	4	0	0	0	0	NA	0	NA	0	0	0	0	0	0	0	0	2716
1	1	0	1	3	1	1	1	1	0	0	0	0	0	0	NA	0	0	1	0	NA	NA	NA	NA	3359
NA	1	0	1	3	1	1	1	1	0	0	0	0	0	0	NA	0	0	0	0	1	0	0	1	4363
NA	1	0	1	3	1	1	1	1	0	0	0	0	0	0	NA	0	0	0	0	1	0	1	1	4424
NA	1	0	1	3	1	1	1	1	0	0	0	0	0	0	NA	0	1	0	0	1	0	0	1	4034
NA	1	0	1	3	1	1	1	2	0	0	0	0	0	0	NA	0	1	0	0	0	0	0	1	4172
NA	1	0	1	3	1	1	1	2	0	0	0	0	0	0	NA	0	1	0	0	0	0	0	1	4313
NA	1	0	1	3	1	1	1	2	0	0	0	0	0	0	NA	0	1	0	0	0	0	0	1	4578
NA	1	0	1	3	1	1	1	3	0	0	0	0	0	0	NA	0	1	0	0	0	0	0	1	4619
NA	1	0	1	3	1	1	1	3	0	0	0	0	0	0	NA	0	0	0	0	0	0	0	1	4672
NA	1	0	1	3	1	1	1	3	0	0	0	0	0	0	NA	0	0	0	0	0	0	0	0	4703
NA	1	0	1	3	1	1	1	4	0	0	0	0	0	0	NA	0	0	0	0	0	0	0	1	4612
NA	1	0	1	3	1	1	1	4	0	0	0	0	0	0	NA	0	0	0	0	0	1	0	0	2478
NA	1	0	1	3	1	1	1	4	0	0	0	0	0	0	NA	0	0	0	0	0	1	0	1	2716
NA	1	0	1	3	1	1	1	5	0	0	0	0	0	0	NA	0	1	0	0	0	1	0	0	3068
NA	1	0	1	3	1	1	1	5	0	0	0	0	0	0	NA	0	0	0	0	0	1	0	0	3367
NA	1	0	1	3	1	1	1	5	0	0	0	0	0	0	NA	0	0	0	0	1	1	0	0	3306
1	1	0	1	2	1	1	1	1	0	0	0	0	NA	0	NA	0	0	0	0	NA	NA	NA	NA	3359
NA	1	0	1	2	1	1	1	1	0	0	0	0	NA	0	NA	0	0	0	0	1	0	1	1	4098
NA	1	0	1	2	1	1	1	1	0	0	0	0	1	0	NA	0	0	0	0	1	0	1	1	4283
NA	1	0	1	2	1	1	1	1	0	0	0	0	1	0	NA	0	0	0	0	1	0	1	1	4011
NA	1	0	1	2	1	1	1	2	0	0	0	0	1	0	NA	0	1	0	0	1	0	1	1	3950
NA	1	0	1	2	1	1	1	2	0	0	0	0	1	0	NA	0	1	0	0	1	0	1	1	3987
NA	1	0	1	2	1	1	1	2	0	0	0	0	1	0	NA	0	0	0	0	1	0	1	1	4367
NA	1	0	1	2	1	1	1	3	0	0	0	0	1	0	NA	0	1	0	0	1	0	0	1	4531
NA	1	0	1	2	1	1	1	3	0	0	0	0	NA	0	NA	0	1	0	0	1	0	0	1	4420
NA	1	0	1	2	1	1	1	3	0	0	0	0	NA	0	NA	0	0	0	0	1	0	1	1	4605
NA	1	0	1	2	1	1	1	4	0	0	0	0	NA	0	NA	0	0	0	0	1	1	1	1	4871
NA	1	0	1	2	1	1	1	4	0	0	0	0	1	0	NA	0	0	0	0	1	1	1	1	2635
NA	1	0	1	2	1	1	1	4	0	0	0	0	1	0	NA	0	0	0	0	1	1	1	1	2702
NA	1	0	1	2	1	1	1	5	0	0	0	0	1	0	NA	0	0	0	0	1	1	1	1	3119
NA	1	0	1	2	1	1	1	5	0	0	0	0	NA	0	NA	0	0	0	0	1	1	1	1	3413
1	1	0	1	1	0	0	0	1	0	0	0	0	0	0	NA	0	0	0	0	NA	NA	NA	NA	3359
NA	1	0	1	1	0	0	0	1	0	0	0	0	1	0	NA	0	0	0	0	1	0	1	1	4864
NA	1	0	1	1	0	0	0	1	0	0	0	0	1	0	NA	0	0	0	0	1	0	0	1	4632
NA	1	0	1	1	0	0	0	1	0	0	0	0	1	0	NA	0	0	0	0	1	0	0	0	4407
NA	1	0	1	1	0	0	0	2	0	0	0	0	1	0	NA	0	0	0	0	1	0	0	1	4387
NA	1	0	1	1	0	0	0	2	0	0	0	0	0	0	NA	1	0	0	0	1	0	0	0	4706
NA	1	0	1	1	0	0	0	2	0	0	0	1	0	0	NA	0	0	0	0	1	0	0	1	5065
NA	1	0	1	1	0	0	0	3	0	0	0	0	0	0	NA	0	0	0	0	1	0	0	1	5788
NA	1	0	1	1	0	0	0	3	0	0	0	0	0	0	NA	1	0	0	0	1	1	1	1	6174
NA	1	0	1	1	0	0	0	3	0	0	0	0	0	0	NA	0	0	0	0	1	1	0	1	5798
NA	1	0	1	1	0	0	0	4	0	0	0	0	0	0	NA	0	0	0	0	1	1	0	1	6201
NA	1	0	1	1	0	0	0	4	0	0	0	0	NA	0	NA	0	0	0	0	1	1	0	1	3027
NA	1	0	1	1	0	0	0	4	0	0	0	0	0	0	NA	0	0	0	0	1	1	0	1	3302
NA	1	0	1	1	0	0	0	5	0	0	0	0	0	0	NA	0	0	0	0	1	1	0	1	4001
NA	1	0	1	1	0	0	0	5	0	0	0	0	0	0	NA	1	0	0	0	1	1	0	1	4615
NA	1	0	1	1	0	0	0	5	0	0	0	0	0	0	NA	0	0	0	0	1	1	0	1	4467
1	1	0	1	3	1	1	1	1	0	0	0	1	0	0	NA	0	0	0	0	NA	NA	NA	NA	3359
NA	1	0	1	3	1	1	1	1	0	0	0	1	0	0	NA	0	0	0	0	1	0	1	0	4363
NA	1	0	1	3	1	1	1	1	0	0	0	1	0	0	NA	0	0	0	0	1	0	1	1	4034
NA	1	0	1	3	1	1	1	2	0	0	0	1	0	0	NA	0	0	0	0	1	0	1	1	4172
NA	1	0	1	3	1	1	1	2	0	0	1	1	0	0	NA	0	0	0	0	1	0	1	0	4313
NA	1	0	1	3	1	1	1	2	0	0	0	0	0	0	NA	0	0	0	0	0	0	0	0	4578
NA	1	0	1	3	1	1	1	3	0	0	0	1	0	0	NA	0	0	0	0	0	0	0	0	4619
NA	1	0	1	3	1	1	1	3	0	0	0	1	0	0	NA	0	0	0	0	0	0	0	0	4672
NA	1	0	1	3	1	1	1	3	0	0	0	1	0	0	NA	0	0	0	0	1	0	1	0	4703
NA	1	0	1	3	1	1	1	4	0	0	0	0	0	0	NA	1	0	0	1	1	1	0	1	4612
NA	1	0	1	3	1	1	1	4	0	0	0	1	0	0	NA	0	1	0	0	1	1	1	1	2478
NA	1	0	1	3	1	1	1	4	0	0	0	1	0	0	NA	0	1	0	0	1	1	0	1	2716
NA	1	0	1	3	1	1	1	5	0	0	0	1	0	0	NA	0	0	0	0	1	1	1	1	3068
NA	1	0	1	3	1	1	1	5	0	0	0	0	0	0	NA	0	0	0	0	0	1	0	1	3367
NA	1	0	1	3	1	1	1	5	0	0	0	1	0	0	NA	0	0	0	0	1	1	0	1	3306
1	1	0	1	3	0	1	1	1	0	0	0	0	1	0	NA	0	0	0	1	NA	NA	NA	NA	3359
NA	1	0	1	3	0	1	1	1	0	0	0	0	1	0	NA	0	1	0	0	0	0	0	1	4363
NA	1	0	1	3	0	1	1	1	0	0	0	0	1	0	NA	0	0	0	0	0	0	0	1	4034
NA	1	0	1	3	0	1	1	2	0	0	0	0	1	0	NA	0	0	0	0	0	0	0	1	4172
NA	1	0	1	3	0	1	1	2	0	0	0	1	1	0	NA	1	0	0	0	0	0	0	0	4313
NA	1	0	1	3	0	1	1	2	0	0	0	0	1	0	NA	0	0	0	0	0	0	0	0	4578
NA	1	0	1	3	0	1	1	3	0	0	0	0	1	0	NA	0	0	0	0	0	0	0	0	4619
NA	1	0	1	3	0	1	1	3	0	0	1	1	1	0	NA	1	0	0	0	0	0	0	0	4672
NA	1	0	1	3	0	1	1	3	0	0	1	1	1	0	NA	0	0	0	0	0	0	0	0	4703
NA	1	0	1	3	0	1	1	4	0	1	1	1	1	0	NA	0	0	0	0	1	0	0	0	2478
1	1	0	1	2	1	1	1	1	0	0	0	0	1	0	NA	0	0	0	0	NA	NA	NA	NA	3359
NA	1	0	1	2	1	1	1	1	0	0	0	0	1	0	NA	0	0	0	0	0	0	0	1	4457
NA	1	0	1	2	1	1	1	1	0	0	0	0	1	0	NA	0	0	0	0	0	0	0	1	4572
NA	1	0	1	2	1	1	1	1	0	0	0	0	1	0	NA	0	0	0	0	1	0	0	1	4249
NA	1	0	1	2	1	1	1	2	0	0	0	0	1	0	NA	0	0	0	0	0	0	0	1	4330
NA	1	0	1	2	1	1	1	2	0	0	0	0	0	0	NA	0	0	0	0	0	0	0	1	4531
NA	1	0	1	2	1	1	1	2	0	0	0	0	0	0	NA	0	0	0	0	0	0	0	1	4743
NA	1	0	1	2	1	1	1	3	0	0	0	0	0	0	NA	0	0	0	0	0	0	0	0	4834
NA	1	0	1	2	1	1	1	3	0	0	0	0	0	0	NA	0	0	0	0	0	0	0	1	5018
NA	1	0	1	2	1	1	1	3	0	0	0	0	0	0	NA	0	0	0	0	0	0	0	1	4911
NA	1	0	1	2	1	1	1	4	0	0	0	0	0	0	NA	0	0	0	0	0	0	0	1	5176
NA	1	0	1	2	1	1	1	4	0	0	0	1	1	0	NA	0	0	0	0	0	1	0	1	2655
NA	1	0	1	2	1	1	1	4	0	0	0	0	0	0	NA	0	0	0	0	1	1	0	1	2907
NA	1	0	1	2	1	1	1	5	0	0	0	0	0	0	NA	0	0	0	0	0	0	0	1	3332
NA	1	0	1	2	1	1	1	5	0	0	0	0	0	0	NA	0	0	0	0	0	1	0	1	3676
NA	1	0	1	2	1	1	1	5	0	0	0	0	1	0	NA	0	0	0	1	0	1	0	1	3769
1	1	0	1	3	1	0	0	1	0	0	0	0	0	0	NA	0	1	0	0	NA	NA	NA	NA	3359
NA	1	0	1	3	1	0	0	1	0	0	0	0	0	0	NA	1	1	1	0	0	0	0	1	4320
NA	1	0	1	3	1	0	0	1	0	0	0	0	0	0	NA	1	0	0	0	0	0	0	1	4336
NA	1	0	1	3	1	0	0	1	0	0	0	0	0	0	NA	0	0	0	0	0	0	0	1	4054
NA	1	0	1	3	1	0	0	2	0	0	0	0	0	0	NA	0	0	0	0	0	0	0	1	4118
NA	1	0	1	3	1	0	0	2	0	0	0	0	0	0	NA	0	0	0	0	0	0	0	1	4259
NA	1	0	1	3	1	0	0	2	1	1	1	1	0	0	NA	0	1	0	0	0	0	0	0	4632
NA	1	0	1	3	1	0	0	3	1	1	1	0	0	0	NA	0	1	0	0	0	0	0	1	4471
NA	1	0	1	3	1	0	0	3	0	0	0	0	0	0	NA	0	1	0	0	0	0	0	1	4578
NA	1	0	1	3	1	1	0	3	0	0	0	0	0	0	NA	0	1	0	0	0	0	0	1	4582
NA	1	0	1	3	1	1	0	4	0	0	0	0	0	0	NA	0	1	0	0	0	1	0	1	4558
NA	1	0	1	3	1	0	0	4	0	0	0	1	0	0	NA	0	1	0	0	0	1	0	1	2460
NA	1	0	1	3	1	1	0	4	0	0	0	0	0	0	NA	0	1	0	0	0	1	0	1	2734
NA	1	0	1	3	1	1	0	5	1	0	0	0	0	0	NA	0	1	0	0	0	1	0	1	3054
NA	1	0	1	3	1	1	0	5	0	0	0	0	0	0	NA	0	1	0	0	0	1	0	1	3348
NA	1	0	1	3	1	1	0	5	0	0	0	0	0	0	NA	0	0	0	0	0	1	0	1	3206
1	1	0	1	3	1	1	1	1	0	0	0	0	0	0	NA	1	0	0	0	NA	NA	NA	NA	3359
NA	1	0	1	3	1	1	1	1	0	0	0	0	0	0	NA	1	0	0	0	0	0	1	1	4363
NA	1	0	1	3	1	1	1	1	0	0	0	0	0	0	NA	0	0	0	0	0	0	0	1	4034
NA	1	0	1	3	1	1	1	2	0	0	0	0	0	0	NA	0	0	0	0	0	0	0	1	4172
NA	1	0	1	3	1	1	1	2	0	0	0	0	0	0	NA	1	0	0	0	0	0	0	1	4313
NA	1	0	1	3	1	1	1	2	0	0	0	0	0	0	NA	0	0	0	0	0	0	0	1	4578
NA	1	0	1	3	1	1	1	3	0	0	0	0	0	0	NA	0	0	0	0	0	0	0	0	4672
NA	1	0	1	3	1	1	1	3	0	0	0	0	0	0	NA	1	0	0	0	0	0	0	1	4703
NA	1	0	1	3	1	1	1	4	0	0	0	0	0	0	NA	0	0	0	0	0	0	0	1	4612
NA	1	0	1	3	1	1	1	4	0	0	0	0	0	0	NA	0	0	0	0	0	1	0	1	2478
NA	1	0	1	3	1	1	1	4	0	0	0	0	0	0	NA	0	0	0	0	0	1	0	1	2716
NA	1	0	1	3	1	1	1	5	0	0	0	0	0	0	NA	0	0	0	0	0	1	0	1	3068
NA	1	0	1	3	1	1	1	5	0	0	0	0	0	0	NA	0	0	0	0	0	1	0	1	3367
NA	1	0	1	3	1	1	1	5	0	0	0	0	0	0	NA	0	0	0	0	0	1	0	1	3306
1	1	0	1	3	1	1	1	1	0	0	0	0	0	0	NA	0	0	0	0	NA	NA	NA	NA	3359
NA	1	0	1	3	1	1	1	1	0	0	0	0	0	0	NA	0	0	0	0	1	0	0	1	4363
NA	1	0	1	3	1	1	1	1	0	0	0	0	0	0	NA	0	0	0	0	1	0	0	1	4034
NA	1	0	1	3	1	1	1	2	0	0	0	0	0	0	NA	0	0	0	0	1	0	0	1	4172
NA	1	0	1	3	1	1	1	2	0	0	0	0	0	0	NA	0	0	0	0	0	0	0	1	4313
NA	1	0	1	3	1	1	1	2	0	0	0	0	0	0	NA	0	0	0	0	0	0	0	1	4578
NA	1	0	1	3	1	1	1	4	0	0	0	0	0	0	NA	0	0	0	0	1	1	0	0	2716
1	1	0	1	3	1	0	1	1	0	0	0	0	0	0	NA	0	0	0	0	NA	NA	NA	NA	3359
NA	1	0	1	3	1	0	1	1	0	0	0	0	0	0	NA	0	0	0	0	0	0	1	1	4320
NA	1	0	1	3	1	0	1	1	0	0	0	0	0	0	NA	0	0	0	0	1	0	0	1	4336
NA	1	0	1	3	1	0	1	1	0	0	0	0	0	0	NA	0	0	0	0	1	0	0	1	4054
NA	1	0	1	3	1	0	1	2	0	0	0	0	0	0	NA	0	0	0	0	0	0	0	1	4118
NA	1	0	1	3	1	0	1	2	0	0	0	0	0	0	NA	0	1	0	0	0	0	0	0	4259
NA	1	0	1	3	1	1	1	2	0	0	0	0	0	0	NA	0	1	0	0	0	0	0	0	4632
NA	1	0	1	3	1	0	1	3	0	0	0	0	0	0	NA	0	1	0	0	0	0	0	0	4471
NA	1	0	1	3	1	0	1	3	0	0	0	0	0	0	NA	0	1	0	0	0	0	0	0	4578
NA	1	0	1	3	1	1	1	3	0	0	0	0	0	0	NA	0	0	0	0	0	0	0	0	4582
NA	1	0	1	3	1	1	1	4	0	0	0	0	0	0	NA	0	0	0	0	1	1	0	0	4558
NA	1	0	1	3	1	1	1	4	0	0	0	0	0	0	NA	0	0	0	0	1	1	0	0	2460
NA	1	0	1	3	1	1	1	4	0	0	0	0	0	0	NA	0	0	0	0	1	1	0	0	2734
NA	1	0	1	3	1	1	1	5	0	0	0	0	0	0	NA	0	0	0	0	0	0	0	0	3054
NA	1	0	1	3	1	1	1	5	0	0	0	0	0	0	NA	0	0	0	0	0	1	0	0	3348
NA	1	0	1	3	1	1	1	5	0	0	0	0	0	0	NA	0	0	0	0	0	0	0	0	3206
1	1	0	1	3	1	1	1	1	0	0	0	1	0	0	NA	0	0	0	0	NA	NA	NA	NA	3359
NA	1	0	1	3	1	1	1	1	0	1	0	1	1	0	NA	0	0	1	0	1	0	1	0	4363
NA	1	0	1	3	1	1	1	1	0	0	1	1	0	0	NA	0	0	1	0	0	0	0	0	4424
NA	1	0	1	3	1	1	1	1	0	0	0	0	0	0	NA	0	0	1	0	1	0	1	1	4034
NA	1	0	1	3	1	1	1	2	0	0	0	0	0	0	NA	0	0	1	0	0	0	0	0	4172
NA	1	0	1	3	1	1	1	2	0	0	0	1	1	0	NA	0	0	0	0	0	0	0	0	4313
NA	1	0	1	3	1	1	1	2	0	0	0	1	0	0	NA	0	1	0	0	1	0	0	0	4578
NA	1	0	1	3	1	1	1	3	0	0	0	0	0	0	NA	0	0	0	0	1	0	0	0	4619
NA	1	0	1	3	1	1	1	3	0	0	0	0	0	0	NA	0	0	0	0	1	1	0	0	4672
NA	1	0	1	3	1	1	1	3	0	0	0	0	0	0	NA	0	1	0	0	1	1	0	0	4703
NA	1	0	1	3	1	1	1	4	0	0	0	0	1	0	NA	0	1	0	0	1	1	0	0	4612
NA	1	0	1	3	1	1	1	4	0	0	0	0	0	0	NA	0	1	0	0	1	1	0	0	2478
NA	1	0	1	3	1	1	1	4	0	0	0	0	0	0	NA	0	1	0	0	1	1	0	0	2716
NA	1	0	1	3	1	1	1	5	0	0	1	0	0	0	NA	0	1	0	0	1	1	0	0	3068
NA	1	0	1	3	1	1	1	5	0	0	0	0	0	0	NA	1	1	0	0	1	1	0	0	3367
NA	1	0	1	3	1	1	1	5	0	1	1	0	1	0	NA	0	1	0	0	1	1	0	0	3306
1	1	0	1	3	1	1	1	1	0	1	1	1	0	1	NA	1	1	1	0	NA	NA	NA	NA	3359
NA	1	0	1	3	1	1	1	1	1	1	1	1	1	1	NA	1	1	1	0	1	0	1	1	4363
NA	1	0	1	3	1	1	1	1	1	1	1	1	1	1	NA	1	1	1	0	1	0	1	1	4034
NA	1	0	1	3	1	1	1	2	1	1	1	1	1	1	NA	1	0	1	0	1	0	1	1	4172
NA	1	0	1	3	1	1	1	2	1	1	1	1	1	1	NA	1	1	0	0	1	0	1	1	4313
NA	1	0	1	3	1	1	1	3	0	0	1	0	1	0	NA	1	0	1	0	1	1	0	1	4619
NA	1	0	1	3	1	1	1	4	0	1	1	1	0	1	NA	1	0	0	0	1	1	0	1	2478
1	1	0	1	3	0	0	1	1	0	0	0	0	0	0	NA	0	0	0	0	NA	NA	NA	NA	3359
NA	1	0	1	3	0	0	1	1	0	0	0	0	0	0	NA	0	0	0	0	1	0	1	1	4320
1	1	0	1	2	1	0	1	1	0	1	0	1	NA	0	NA	0	0	0	0	NA	NA	NA	NA	3359
NA	1	0	1	2	1	0	1	1	0	1	1	1	NA	0	NA	0	0	0	0	0	0	0	0	4518
NA	1	0	1	2	1	0	1	1	0	1	1	0	NA	0	NA	0	0	0	0	0	0	0	0	3772
NA	1	0	1	2	1	0	1	1	0	0	0	1	NA	0	NA	0	0	0	0	0	0	0	0	4048
NA	1	0	1	2	1	0	1	2	0	1	1	1	NA	0	NA	0	0	0	0	0	0	0	0	4017
NA	1	0	1	2	1	0	1	2	0	0	0	0	NA	0	NA	0	0	0	0	0	0	0	0	4038
NA	1	0	1	2	1	0	1	2	0	0	0	0	NA	0	NA	0	0	0	0	1	0	0	0	4353
NA	1	0	1	2	1	0	1	3	0	0	0	0	NA	0	NA	0	0	0	0	0	0	0	0	4232
NA	1	0	1	2	1	0	1	3	0	0	0	0	NA	0	NA	0	0	0	0	0	1	0	0	4578
NA	1	0	1	2	1	0	1	3	0	0	0	0	0	0	NA	0	0	0	0	0	0	0	0	4706
NA	1	0	1	2	1	0	1	4	0	0	0	0	0	0	NA	0	0	0	0	0	0	0	0	4907
NA	1	0	1	2	1	0	1	4	0	0	0	0	0	0	NA	0	0	0	0	0	1	0	0	2397
NA	1	0	1	2	1	0	1	4	0	0	0	0	0	0	NA	0	0	0	0	0	1	0	0	2960
NA	1	0	1	2	1	0	1	5	0	0	0	0	0	0	NA	0	0	0	0	0	1	0	0	2999
NA	1	0	1	2	1	0	1	5	0	0	0	0	0	0	NA	0	0	0	0	0	0	0	0	3442
NA	1	0	1	2	1	0	1	5	0	0	0	0	0	0	NA	0	0	0	0	0	0	0	0	3387
1	1	0	1	2	1	1	0	1	0	0	1	0	1	0	NA	0	0	0	0	NA	NA	NA	NA	3359
NA	1	0	1	2	1	1	0	1	0	0	0	0	0	0	NA	0	1	0	0	1	0	0	1	4457
NA	1	0	1	2	1	1	0	1	0	0	0	0	1	0	NA	0	1	0	0	1	0	1	0	4572
NA	1	0	1	2	1	1	0	1	0	0	0	1	1	0	NA	1	1	0	0	1	0	0	1	4249
NA	1	0	1	2	1	1	0	2	0	0	1	0	0	0	NA	0	0	0	0	1	0	0	1	4330
NA	1	0	1	2	1	1	0	2	0	0	0	0	0	0	NA	1	0	0	0	0	0	0	0	4531
NA	1	0	1	2	1	1	0	2	0	0	0	0	0	0	NA	1	0	0	0	1	0	0	1	4743
NA	1	0	1	2	1	1	0	4	0	0	0	0	0	0	NA	1	0	0	0	1	1	0	1	5176
1	1	0	1	3	1	1	1	1	0	0	0	0	0	0	NA	0	0	0	0	NA	NA	NA	NA	3359
NA	1	0	1	3	1	1	1	1	0	0	0	0	0	0	NA	0	0	0	0	1	0	1	1	4363
NA	1	0	1	3	1	1	1	1	0	0	0	0	0	0	NA	0	0	0	0	1	0	1	1	4424
NA	1	0	1	3	1	1	1	2	0	0	0	0	0	0	NA	0	0	0	0	1	0	0	1	4172
NA	1	0	1	3	1	1	1	2	0	0	0	0	0	0	NA	0	0	0	0	0	0	1	1	4313
NA	1	0	1	3	1	1	1	3	0	0	0	0	0	0	NA	0	0	0	0	0	0	0	0	4703
NA	1	0	1	3	1	1	1	4	0	0	0	0	0	0	NA	0	0	0	0	0	1	0	0	2716
NA	1	0	1	3	1	1	1	5	0	0	0	0	0	0	NA	0	0	0	0	1	1	0	1	3068
1	1	0	1	2	1	0	1	1	0	0	0	0	NA	0	NA	1	1	0	0	NA	NA	NA	NA	3359
NA	1	0	1	2	1	0	1	1	0	0	0	0	NA	0	NA	0	0	0	0	1	0	0	1	4064
NA	1	0	1	2	1	0	1	1	0	0	0	0	NA	0	NA	0	0	0	0	0	0	1	1	4205
NA	1	0	1	2	1	0	1	1	0	0	0	0	NA	0	NA	1	1	0	0	0	0	0	1	4027
NA	1	0	1	2	1	0	1	2	0	0	0	0	0	0	NA	0	0	0	1	0	0	0	1	3910
NA	1	0	1	2	1	0	1	2	0	0	0	0	0	0	NA	0	0	0	0	0	0	0	1	3950
NA	1	0	1	2	1	0	1	2	0	0	0	0	0	0	NA	0	0	0	0	0	0	0	1	4407
NA	1	0	1	2	1	0	1	3	0	0	0	0	0	0	NA	0	1	0	0	0	0	0	0	4394
NA	1	0	1	2	1	0	1	3	0	0	0	0	0	0	NA	0	1	0	0	0	0	0	0	4343
NA	1	0	1	2	1	0	1	3	0	0	0	0	NA	0	NA	0	1	0	1	0	1	0	0	4491
NA	1	0	1	2	1	0	1	4	0	0	0	0	NA	0	NA	0	0	0	0	0	1	0	0	4803
NA	1	0	1	2	1	0	1	4	0	0	0	0	0	0	NA	0	0	0	0	0	1	0	0	2608
NA	1	0	1	2	1	0	1	4	0	0	0	0	0	0	NA	0	0	0	0	0	1	0	0	2720
NA	1	0	1	2	1	0	1	5	0	0	0	0	0	0	NA	0	0	0	0	0	1	0	0	3104
NA	1	0	1	2	1	0	1	5	0	0	0	0	0	0	NA	0	0	0	0	0	1	0	0	3641
1	1	0	1	1	1	1	1	1	0	0	0	0	1	0	NA	0	0	1	0	NA	NA	NA	NA	3359
NA	1	0	1	1	1	1	1	1	0	0	1	1	1	0	NA	0	0	0	0	1	0	0	1	4938
NA	1	0	1	1	1	1	1	1	0	0	0	0	0	0	NA	0	0	0	0	1	0	0	1	4753
NA	1	0	1	1	1	1	1	2	0	0	0	0	0	0	NA	0	0	0	0	0	0	0	1	4998
NA	1	0	1	1	1	1	1	4	0	0	0	0	0	0	NA	0	0	0	0	0	1	0	1	3271
NA	1	0	1	1	1	1	1	5	0	0	0	0	0	0	NA	1	0	0	0	0	1	0	1	4027
NA	1	0	1	1	1	1	1	5	0	0	0	0	0	0	NA	1	0	0	0	0	1	0	1	4676
1	1	0	1	2	1	1	1	1	0	0	0	1	0	0	NA	0	0	0	0	NA	NA	NA	NA	3359
NA	1	0	1	2	1	1	1	1	0	0	0	1	0	0	NA	0	0	0	0	0	0	0	1	4457
NA	1	0	1	2	1	1	1	1	0	0	1	1	0	0	NA	0	0	0	0	0	0	0	1	4572
NA	1	0	1	2	1	1	1	1	0	0	0	1	0	0	NA	0	0	0	0	0	0	0	1	4249
NA	1	0	1	2	1	1	1	2	0	0	0	1	0	0	NA	0	0	0	0	0	0	0	1	4330
NA	1	0	1	2	1	1	1	2	0	0	0	0	0	0	NA	0	0	0	0	0	0	0	1	4743
NA	1	0	1	2	1	1	1	3	0	0	0	1	0	0	NA	0	0	0	0	0	0	0	1	4834
NA	1	0	1	2	1	1	1	4	0	0	0	1	0	0	NA	0	0	0	0	0	0	0	1	5176
NA	1	0	1	2	1	1	1	4	0	0	1	1	0	0	NA	0	0	0	0	0	0	0	1	2655
NA	1	0	1	2	1	1	1	4	0	0	1	1	0	0	NA	0	0	0	0	0	0	0	1	2907
NA	1	0	1	2	1	1	1	5	0	0	0	1	0	0	NA	0	0	0	0	0	0	0	1	3769
1	1	0	1	2	1	1	1	1	0	0	0	1	1	0	NA	0	1	1	1	NA	NA	NA	NA	3359
1	1	0	1	1	0	1	1	1	0	0	0	0	NA	0	NA	0	0	0	0	NA	NA	NA	NA	3359
NA	1	0	1	1	0	0	1	1	0	0	0	0	NA	0	NA	0	0	1	0	0	0	0	1	4121
NA	1	0	1	1	0	0	1	3	0	0	0	0	NA	0	NA	0	0	0	0	1	1	1	1	5878
NA	1	0	1	1	0	1	1	4	0	0	0	0	1	0	NA	1	0	0	0	1	1	0	1	5966
NA	1	0	1	1	0	1	1	4	0	0	0	1	NA	0	NA	0	0	0	0	1	1	0	0	2661
NA	1	0	1	1	0	1	1	4	0	0	0	0	NA	0	NA	0	0	0	0	1	1	0	0	3308
NA	1	0	1	1	0	0	1	5	0	0	0	1	NA	0	NA	0	0	0	0	1	1	1	1	4259
1	1	0	1	2	1	0	1	1	0	0	0	1	0	0	NA	1	0	0	0	NA	NA	NA	NA	3359
NA	1	0	1	2	1	0	1	1	0	0	0	1	0	0	NA	1	0	0	0	0	0	0	1	4467
NA	1	0	1	2	1	1	1	1	0	0	0	1	0	0	NA	0	0	0	1	0	0	0	1	4273
NA	1	0	1	2	1	1	1	2	0	0	0	0	0	0	NA	0	0	0	0	0	0	0	1	4263
NA	1	0	1	2	1	1	1	2	0	0	0	0	0	0	NA	0	0	0	0	0	0	0	1	4464
NA	1	0	1	2	1	0	1	2	0	0	0	0	0	0	NA	0	1	0	0	0	0	0	1	4803
NA	1	0	1	2	1	0	1	3	1	1	0	0	0	0	NA	0	1	0	0	0	0	0	1	4662
NA	1	0	1	2	1	0	1	3	0	0	0	0	0	0	NA	0	1	0	0	0	0	0	1	4897
NA	1	0	1	2	1	0	1	3	0	0	0	0	0	0	NA	0	0	0	0	0	0	0	0	4770
NA	1	0	1	2	1	0	1	4	0	0	0	0	0	0	NA	0	0	0	0	0	0	0	0	5099
NA	1	0	1	2	1	0	1	4	0	0	0	0	0	0	NA	0	0	0	0	0	0	0	0	2629
NA	1	0	1	2	1	0	1	4	0	0	0	0	0	0	NA	0	0	0	0	0	1	0	1	2930
NA	1	0	1	2	1	0	1	5	0	0	0	1	0	0	NA	0	0	0	0	0	1	0	1	3655
1	1	0	1	3	1	1	0	1	0	0	0	0	0	0	NA	1	1	0	1	NA	NA	NA	NA	3359
NA	1	0	1	3	1	1	0	4	1	0	0	1	0	0	NA	0	0	0	0	0	0	0	1	2716
1	1	0	1	2	1	1	0	1	0	0	0	1	NA	0	NA	0	0	0	0	NA	NA	NA	NA	3359
NA	1	0	1	2	1	1	0	1	0	0	1	1	NA	0	NA	0	0	0	0	0	0	0	0	4283
NA	1	0	1	2	1	0	0	3	0	0	1	1	NA	0	NA	0	0	0	0	0	0	0	0	4531
NA	1	0	1	2	1	0	0	5	0	0	1	1	0	1	NA	0	0	0	0	0	1	0	0	3661
1	1	0	1	3	1	1	1	1	0	0	0	0	0	0	NA	1	0	0	0	NA	NA	NA	NA	3359
NA	1	0	1	3	1	1	1	1	0	0	0	0	0	0	NA	0	0	0	0	1	0	1	1	4363
NA	1	0	1	3	1	1	1	1	0	0	0	0	0	0	NA	0	0	0	0	1	0	1	1	4424
NA	1	0	1	3	1	1	1	1	0	0	0	0	0	0	NA	0	0	0	0	1	0	1	1	4034
NA	1	0	1	3	1	1	1	2	0	0	0	0	0	0	NA	0	0	0	0	1	0	1	1	4172
NA	1	0	1	3	1	1	1	2	0	0	0	0	0	0	NA	0	0	0	0	1	0	0	1	4313
NA	1	0	1	3	1	0	1	2	0	0	0	0	0	0	NA	0	0	0	0	1	0	0	1	4578
NA	1	0	1	3	1	0	1	3	0	0	0	0	0	0	NA	0	0	0	0	1	0	1	1	4619
NA	1	0	1	3	1	0	1	3	0	0	0	0	0	0	NA	0	0	0	0	1	0	0	1	4672
NA	1	0	1	3	1	0	1	3	0	0	0	0	0	0	NA	0	0	0	0	1	1	0	1	4703
NA	1	0	1	3	1	0	1	4	0	0	0	0	0	0	NA	0	0	0	0	1	1	0	1	4612
NA	1	0	1	3	1	0	1	4	0	0	0	0	0	0	NA	0	0	0	0	1	1	1	1	2478
NA	1	0	1	3	1	0	1	4	0	0	0	0	0	0	NA	0	0	0	0	1	1	1	1	2716
NA	1	0	1	3	1	0	1	5	0	0	0	0	0	0	NA	0	1	0	0	1	1	1	1	3068
NA	1	0	1	3	1	0	1	5	0	0	0	0	0	0	NA	1	1	0	0	1	1	1	1	3306
1	1	0	1	3	1	1	0	1	0	0	0	0	0	0	NA	0	1	0	1	NA	NA	NA	NA	3359
NA	1	0	1	3	1	1	0	1	0	0	0	0	0	0	NA	0	0	0	0	0	0	1	1	4363
NA	1	0	1	3	1	1	0	1	0	0	0	0	0	0	NA	0	0	0	0	0	0	0	1	4424
NA	1	0	1	3	1	1	0	1	0	0	0	0	0	0	NA	0	0	0	0	0	0	1	1	4034
NA	1	0	1	3	1	1	0	2	0	0	0	0	0	0	NA	0	0	0	0	0	0	1	1	4172
NA	1	0	1	3	1	1	0	2	0	0	0	0	0	0	NA	0	0	0	0	1	0	0	1	4313
NA	1	0	1	3	1	1	0	2	0	0	0	0	0	0	NA	0	0	0	0	0	0	1	1	4578
NA	1	0	1	3	1	1	0	3	0	0	0	0	0	0	NA	0	0	0	0	1	0	0	0	4619
NA	1	0	1	3	1	1	0	3	0	0	0	0	0	0	NA	0	0	0	0	0	0	1	1	4672
NA	1	0	1	3	1	1	0	3	0	0	0	0	0	0	NA	0	0	0	0	0	0	0	1	4703
NA	1	0	1	3	1	1	0	4	0	0	0	0	0	0	NA	0	0	0	0	0	1	0	1	4612
NA	1	0	1	3	1	1	0	4	0	0	0	0	0	0	NA	0	0	0	0	1	1	0	1	2478
NA	1	0	1	3	1	1	0	4	0	0	0	0	0	0	NA	0	0	0	0	1	1	0	1	2716
NA	1	0	1	3	1	1	0	5	0	0	0	0	0	0	NA	0	0	0	0	1	1	0	1	3068
NA	1	0	1	3	1	1	0	5	0	0	0	0	0	0	NA	0	0	0	0	0	1	0	1	3367
NA	1	0	1	3	1	1	0	5	0	0	0	0	0	0	NA	0	0	0	0	0	1	0	1	3306
1	1	0	1	2	1	1	1	1	0	1	1	1	0	0	NA	0	0	0	0	NA	NA	NA	NA	3359
NA	1	0	1	2	1	1	1	1	0	0	1	0	0	0	NA	0	0	0	0	1	0	0	1	4457
NA	1	0	1	2	1	1	1	1	0	0	0	0	0	0	NA	0	0	0	0	0	0	0	1	4572
NA	1	0	1	2	1	1	1	1	0	0	0	0	0	0	NA	0	0	0	0	0	0	0	0	4249
NA	1	0	1	2	1	1	1	2	0	0	0	0	0	0	NA	0	0	0	0	0	0	0	0	4330
NA	1	0	1	2	1	1	1	2	0	0	0	1	0	0	NA	0	0	0	0	0	0	0	0	4531
NA	1	0	1	2	1	1	1	2	0	0	0	0	0	0	NA	0	0	0	0	0	0	0	0	4743
NA	1	0	1	2	1	1	1	3	0	0	0	0	0	0	NA	0	0	0	0	0	0	0	0	4834
NA	1	0	1	2	1	1	1	3	0	0	0	0	0	0	NA	0	0	0	0	0	0	0	0	5018
NA	1	0	1	2	1	1	1	3	0	0	0	0	NA	0	NA	0	0	0	0	0	0	0	0	4911
NA	1	0	1	2	1	1	1	4	0	1	0	1	0	0	NA	0	0	0	0	0	0	0	0	5176
NA	1	0	1	2	1	1	1	4	0	1	0	0	NA	0	NA	1	0	0	0	0	1	0	0	2655
NA	1	0	1	2	1	1	1	4	0	0	0	1	0	0	NA	0	0	0	0	0	1	0	0	2907
NA	1	0	1	2	1	1	1	5	0	0	0	1	0	0	NA	0	0	0	0	0	1	0	0	3332
NA	1	0	1	2	1	1	1	5	0	0	0	0	0	0	NA	0	0	0	0	0	1	0	0	3676
NA	1	0	1	2	1	1	1	5	0	0	0	0	0	0	NA	0	0	0	0	0	1	0	0	3769
1	1	0	1	3	0	1	1	1	0	0	0	0	0	0	NA	0	0	0	0	NA	NA	NA	NA	3359
NA	1	0	1	3	0	1	1	1	0	0	0	0	0	0	NA	0	0	0	0	0	0	1	1	4363
NA	1	0	1	3	0	1	1	2	0	0	0	0	0	0	NA	0	0	0	0	0	0	1	1	4172
NA	1	0	1	3	0	1	1	2	0	0	0	0	0	0	NA	0	0	0	0	0	0	1	1	4313
NA	1	0	1	3	0	1	1	2	0	0	0	0	0	0	NA	0	0	0	0	0	0	0	0	4578
NA	1	0	1	3	0	1	1	3	0	0	0	0	0	0	NA	0	0	0	0	0	0	0	0	4619
1	1	0	1	2	1	0	1	1	0	0	0	0	0	0	NA	0	0	1	0	NA	NA	NA	NA	3359
NA	1	0	1	2	1	0	1	1	0	0	0	0	0	0	NA	1	0	1	0	1	0	0	0	4407
NA	1	0	1	2	1	0	1	3	0	0	0	0	0	0	NA	0	0	0	0	0	0	0	0	4662
NA	1	0	1	2	1	0	1	3	0	0	0	0	0	0	NA	0	0	0	0	0	1	0	0	4897
1	1	0	1	1	1	0	1	1	0	0	0	0	0	0	NA	0	0	0	0	NA	NA	NA	NA	3359
NA	1	0	1	1	1	0	1	1	0	0	0	0	0	0	NA	0	0	0	0	1	0	1	1	4864
NA	1	0	1	1	1	0	1	1	0	0	0	0	0	0	NA	1	0	0	0	1	0	0	1	4632
NA	1	0	1	1	1	0	1	1	0	0	0	0	0	0	NA	1	0	0	0	1	0	1	0	4407
NA	1	0	1	1	1	0	1	2	0	0	0	0	0	0	NA	1	0	0	0	1	0	1	1	4387
1	1	0	1	2	1	0	1	1	0	0	0	0	0	0	NA	0	0	1	0	NA	NA	NA	NA	3359
NA	1	0	1	2	1	0	1	1	0	0	0	0	0	1	NA	0	0	1	0	0	0	0	0	4407
NA	1	0	1	2	1	0	1	1	0	0	0	0	0	0	NA	1	0	0	0	0	0	0	0	4273
1	1	0	1	2	0	0	1	1	0	0	1	0	1	0	NA	0	1	0	0	NA	NA	NA	NA	3359
NA	1	0	1	2	0	0	1	1	0	0	0	1	NA	1	NA	0	1	1	1	1	1	0	1	4467
NA	1	0	1	2	0	0	1	1	0	0	0	1	NA	0	NA	0	0	0	0	1	1	0	1	4273
NA	1	0	1	2	0	0	1	2	0	0	0	1	0	0	NA	0	0	0	1	1	1	1	1	4464
NA	1	0	1	2	0	0	1	2	0	0	1	0	NA	0	NA	0	0	0	0	1	1	1	1	4803
NA	1	0	1	2	0	0	1	3	0	0	1	0	NA	0	NA	0	0	0	1	1	1	1	1	4897
NA	1	0	1	2	0	0	1	3	0	0	0	1	0	0	NA	0	1	1	0	1	1	1	1	4770
NA	1	0	1	2	0	0	1	4	0	0	1	1	1	0	NA	0	1	1	1	1	1	1	1	2930
NA	1	0	1	2	0	0	1	5	0	0	1	0	1	0	NA	0	1	1	0	1	1	1	1	3655
1	1	0	1	2	1	0	1	1	0	0	0	0	NA	0	NA	1	0	0	0	NA	NA	NA	NA	3359
NA	1	0	1	2	1	0	1	1	0	0	0	0	NA	0	NA	1	0	0	0	0	0	0	0	4064
NA	1	0	1	2	1	0	1	1	0	0	0	0	NA	0	NA	1	0	0	0	0	0	0	0	4205
NA	1	0	1	2	1	0	1	1	0	0	0	1	NA	0	NA	1	0	0	0	0	0	0	1	4027
NA	1	0	1	2	1	0	1	2	0	0	0	1	NA	0	NA	1	0	0	0	0	0	0	0	3910
NA	1	0	1	2	1	0	1	2	0	0	0	0	NA	0	NA	1	0	0	0	0	0	0	0	3950
NA	1	0	1	2	1	0	1	2	0	0	0	0	NA	0	NA	1	0	0	0	0	0	0	0	4407
NA	1	0	1	2	1	0	1	3	0	0	0	0	NA	0	NA	1	0	0	0	0	0	0	0	4394
NA	1	0	1	2	1	0	1	3	0	0	0	0	NA	0	NA	1	0	0	0	0	0	0	0	4343
NA	1	0	1	2	1	0	1	3	0	0	0	0	NA	0	NA	1	0	0	0	0	1	0	0	4491
NA	1	0	1	2	1	0	1	4	0	0	0	0	NA	0	NA	1	0	0	0	0	0	0	0	4803
NA	1	0	1	2	1	0	1	4	0	0	0	1	NA	0	NA	1	0	0	0	0	1	0	0	2608
NA	1	0	1	2	1	0	1	4	0	0	0	0	NA	0	NA	1	0	0	0	0	0	0	0	2720
1	1	0	1	2	1	0	1	1	0	0	1	1	0	0	NA	1	0	0	0	NA	NA	NA	NA	3359
NA	1	0	1	2	1	0	1	1	0	0	0	0	0	0	NA	0	0	0	0	0	0	1	1	4407
NA	1	0	1	2	1	0	1	1	0	0	0	0	0	0	NA	0	0	0	0	0	0	1	1	4467
NA	1	0	1	2	1	0	1	2	0	0	0	0	0	0	NA	0	0	0	0	1	0	0	1	4263
NA	1	0	1	2	1	0	1	4	0	0	0	0	0	0	NA	1	0	0	0	1	1	0	1	5099
1	1	0	1	2	1	1	0	1	0	0	0	0	0	0	NA	0	1	0	1	NA	NA	NA	NA	3359
NA	1	0	1	2	1	1	0	1	0	0	0	0	0	0	NA	0	0	0	0	0	0	0	1	4572
NA	1	0	1	2	1	1	0	1	0	0	0	0	0	0	NA	0	0	0	0	0	0	0	1	4249
NA	1	0	1	2	1	1	0	2	0	0	0	0	0	0	NA	0	0	0	0	1	0	0	1	4330
NA	1	0	1	2	1	1	0	2	0	0	0	0	0	0	NA	0	0	0	0	0	0	0	0	4531
NA	1	0	1	2	1	1	0	2	0	0	0	0	0	0	NA	0	1	0	0	0	0	0	1	4743
NA	1	0	1	2	1	1	0	3	0	0	0	0	0	0	NA	0	0	0	0	0	0	0	0	4834
NA	1	0	1	2	1	1	0	3	0	0	0	0	0	0	NA	0	1	0	0	0	0	0	0	5018
NA	1	0	1	2	1	1	0	3	0	0	0	0	0	0	NA	0	0	0	0	0	0	0	0	4911
NA	1	0	1	2	1	1	0	4	0	0	0	0	0	0	NA	0	0	0	0	0	0	0	0	5176
NA	1	0	1	2	1	1	0	4	0	0	0	0	0	0	NA	0	0	0	0	0	1	1	0	2655
NA	1	0	1	2	1	1	0	4	0	0	0	0	0	0	NA	0	0	0	0	0	1	0	0	2907
NA	1	0	1	2	1	1	0	5	0	0	0	0	0	0	NA	0	0	0	0	0	1	0	0	3332
NA	1	0	1	2	1	1	0	5	0	0	0	0	0	0	NA	0	0	0	0	0	1	0	0	3676
NA	1	0	1	2	1	1	0	5	0	0	0	0	0	0	NA	0	0	0	0	0	1	0	0	3769
1	1	0	1	2	1	0	0	1	0	0	0	0	NA	0	NA	0	0	0	0	NA	NA	NA	NA	3359
NA	1	0	1	2	1	0	0	1	0	0	0	0	NA	0	NA	0	0	0	0	1	0	0	1	4064
NA	1	0	1	2	1	0	0	1	0	0	0	0	NA	0	NA	0	1	0	0	1	0	0	1	4205
NA	1	0	1	2	1	0	0	1	0	0	0	0	NA	0	NA	0	0	0	0	1	0	0	1	4027
NA	1	0	1	2	1	0	0	2	0	0	0	0	NA	0	NA	0	0	0	0	0	0	1	1	3910
NA	1	0	1	2	1	0	0	2	0	0	0	0	NA	0	NA	0	0	0	0	0	0	0	1	3950
NA	1	0	1	2	1	0	0	2	0	0	0	0	NA	0	NA	0	1	0	0	0	0	0	0	4407
NA	1	0	1	2	1	0	0	3	0	0	0	0	0	0	NA	0	0	0	0	0	0	0	0	4394
NA	1	0	1	2	1	0	0	3	0	0	0	0	0	0	NA	0	1	0	0	0	0	0	0	4343
NA	1	0	1	2	1	0	0	3	0	0	0	0	0	0	NA	0	1	0	0	1	1	0	0	4491
NA	1	0	1	2	1	0	0	4	0	0	0	0	0	0	NA	0	1	0	0	0	1	0	0	4803
NA	1	0	1	2	1	0	0	4	0	0	0	0	0	0	NA	0	0	0	0	0	1	0	0	2608
NA	1	0	1	2	1	0	0	4	0	0	0	0	0	0	NA	0	1	0	0	0	0	0	1	2720
NA	1	0	1	2	1	0	0	5	0	0	0	0	0	0	NA	0	0	0	0	0	0	0	0	3104
NA	1	0	1	2	1	0	0	5	0	0	0	0	0	0	NA	0	0	0	0	0	1	0	0	3641
NA	1	0	1	2	1	0	0	5	0	0	0	0	0	0	NA	0	0	0	0	0	0	0	0	3304
1	1	0	1	2	0	1	1	1	0	0	0	1	0	0	NA	0	0	1	0	NA	NA	NA	NA	3359
NA	1	0	1	2	0	1	1	1	0	0	0	0	0	0	NA	0	0	0	0	0	0	0	1	4457
NA	1	0	1	2	0	1	1	1	0	0	0	0	0	0	NA	0	0	0	0	0	0	0	1	4572
NA	1	0	1	2	0	1	1	2	0	0	0	0	0	0	NA	0	0	0	0	0	0	0	0	4531
NA	1	0	1	2	0	1	1	3	0	0	0	0	0	0	NA	0	0	0	0	0	0	0	0	5018
NA	1	0	1	2	0	1	1	4	0	0	0	0	0	0	NA	0	0	0	0	0	0	0	0	2655
NA	1	0	1	2	0	1	1	5	0	0	0	0	0	0	NA	0	0	0	0	0	1	0	0	3769
1	1	0	1	2	0	0	0	1	0	0	0	0	0	0	NA	0	1	0	0	NA	NA	NA	NA	3359
NA	1	0	1	2	0	0	0	1	0	0	0	0	0	0	NA	0	0	0	0	1	0	1	1	4407
NA	1	0	1	2	0	0	0	1	0	0	0	0	0	0	NA	0	0	0	0	1	0	1	0	4467
NA	1	0	1	2	0	0	0	1	0	0	0	0	0	0	NA	0	0	0	0	0	0	1	0	4273
NA	1	0	1	2	0	0	0	2	0	0	0	0	0	0	NA	0	0	0	0	0	0	1	0	4263
NA	1	0	1	2	0	0	0	2	0	0	0	0	0	0	NA	0	0	0	0	0	0	1	0	4464
NA	1	0	1	2	0	0	0	3	0	0	0	0	0	0	NA	0	0	0	0	0	1	0	0	4662
NA	1	0	1	2	0	1	0	3	0	0	0	0	0	0	NA	0	0	0	0	1	1	0	0	4897
NA	1	0	1	2	0	1	0	3	0	0	0	0	0	0	NA	0	0	0	0	0	0	0	0	4770
1	1	0	1	2	1	1	1	1	0	0	1	1	1	0	NA	0	0	0	0	NA	NA	NA	NA	3359
NA	1	0	1	2	1	1	1	1	0	0	0	0	NA	0	NA	1	1	0	0	0	0	0	0	4457
NA	1	0	1	2	1	1	1	1	0	1	1	0	0	0	NA	0	1	1	1	0	0	0	0	4572
NA	1	0	1	2	1	1	1	1	1	1	0	1	NA	0	NA	0	1	1	1	0	0	0	0	4249
NA	1	0	1	2	1	1	1	2	0	1	0	0	1	0	NA	0	1	1	1	0	0	0	0	4330
NA	1	0	1	2	1	0	1	2	0	0	0	0	0	0	NA	0	1	1	1	0	0	0	0	4531
NA	1	0	1	2	1	1	1	2	0	1	0	1	1	0	NA	0	1	1	0	0	0	1	0	4743
NA	1	0	1	2	1	1	1	3	0	1	1	0	NA	0	NA	0	1	1	1	0	0	0	0	4834
NA	1	0	1	2	1	0	1	3	1	1	0	0	0	0	NA	0	1	1	1	1	0	0	0	5018
NA	1	0	1	2	1	0	1	3	0	1	0	0	0	0	NA	0	1	1	0	0	0	0	0	4911
NA	1	0	1	2	1	1	1	4	0	0	1	0	0	0	NA	0	1	0	0	0	0	0	0	2907
NA	1	0	1	2	1	1	1	5	0	0	0	0	NA	0	NA	0	0	1	1	0	0	0	0	3332
NA	1	0	1	2	1	1	1	5	0	0	0	0	NA	0	NA	0	1	1	0	0	0	0	0	3769
1	1	0	1	2	0	0	0	1	0	0	0	0	0	0	NA	1	0	0	0	NA	NA	NA	NA	3359
NA	1	0	1	2	0	0	0	1	0	0	0	0	0	0	NA	1	0	0	0	1	0	1	0	4407
NA	1	0	1	2	0	0	0	1	0	0	0	0	0	0	NA	1	0	0	0	0	0	0	0	4273
NA	1	0	1	2	0	0	0	2	0	0	0	0	0	0	NA	0	0	0	0	0	0	0	0	4263
NA	1	0	1	2	0	0	0	2	0	0	1	1	0	1	NA	0	0	0	0	1	0	0	0	4464
NA	1	0	1	2	0	0	0	2	0	0	0	0	0	0	NA	0	0	0	1	0	0	0	0	4803
NA	1	0	1	2	0	0	0	3	0	0	0	0	0	0	NA	0	0	0	0	0	0	0	0	4662
NA	1	0	1	2	0	0	0	3	0	0	0	0	0	0	NA	0	0	0	0	0	0	0	0	4897
NA	1	0	1	2	0	0	0	3	0	0	0	0	0	0	NA	0	0	0	0	0	0	0	0	4770
NA	1	0	1	2	0	0	0	4	0	0	0	0	0	0	NA	1	0	0	0	0	1	0	0	2629
NA	1	0	1	2	0	0	0	4	0	0	0	0	0	0	NA	1	0	0	0	0	0	0	0	2930
NA	1	0	1	2	0	0	0	5	0	0	0	0	0	0	NA	1	0	0	0	0	0	0	0	3631
1	1	0	1	3	1	1	1	1	0	0	0	0	0	0	NA	0	0	0	0	NA	NA	NA	NA	3359
NA	1	0	1	3	1	1	1	1	0	0	0	0	0	0	NA	0	0	0	0	1	0	1	1	4424
NA	1	0	1	3	1	1	1	1	0	0	0	0	0	0	NA	0	0	0	0	1	0	1	1	4034
NA	1	0	1	3	1	1	1	2	0	0	0	0	0	0	NA	0	0	0	0	0	0	0	1	4172
NA	1	0	1	3	1	1	1	2	0	0	0	0	0	0	NA	0	0	0	0	1	0	0	1	4313
NA	1	0	1	3	1	1	1	2	0	0	0	0	0	0	NA	0	0	0	0	0	0	0	0	4578
NA	1	0	1	3	1	1	1	3	0	0	0	0	0	0	NA	0	0	0	0	1	1	0	0	4619
NA	1	0	1	3	1	1	1	3	0	0	0	0	0	0	NA	0	0	0	0	1	0	0	0	4672
NA	1	0	1	3	1	1	1	3	0	0	0	0	0	0	NA	0	0	0	0	0	1	0	0	4703
NA	1	0	1	3	1	1	1	4	0	0	0	0	0	0	NA	0	0	0	0	0	1	0	0	4612
NA	1	0	1	3	1	1	1	4	0	0	0	0	0	0	NA	0	0	0	0	0	1	1	1	2478
NA	1	0	1	3	1	1	1	4	0	0	0	0	0	0	NA	0	0	0	0	1	1	0	1	2716
NA	1	0	1	3	1	1	1	5	0	0	0	0	0	0	NA	0	0	0	0	1	1	1	1	3068
NA	1	0	1	3	1	1	1	5	0	0	0	0	0	0	NA	0	0	0	0	1	1	1	1	3367
NA	1	0	1	3	1	1	1	5	0	0	0	0	0	0	NA	0	0	0	0	1	1	0	1	3306
1	1	0	1	2	1	0	1	1	0	0	0	0	0	0	NA	0	0	0	0	NA	NA	NA	NA	3359
NA	1	0	1	2	1	0	1	1	0	0	0	0	0	0	NA	0	0	0	0	0	0	1	0	4407
NA	1	0	1	2	1	0	1	1	0	0	0	0	0	0	NA	0	0	0	0	0	0	1	0	4467
NA	1	0	1	2	1	0	1	1	0	0	0	0	0	0	NA	0	0	0	0	0	0	0	0	4273
NA	1	0	1	2	1	1	1	2	0	0	0	0	0	0	NA	0	0	0	0	1	0	0	0	4263
NA	1	0	1	2	1	0	1	2	0	0	0	0	0	0	NA	0	0	0	0	1	0	0	0	4464
NA	1	0	1	2	1	0	1	2	0	0	0	0	0	0	NA	0	0	0	0	1	0	0	0	4803
NA	1	0	1	2	1	0	1	3	0	0	1	0	0	0	NA	0	0	0	0	1	0	0	0	4662
NA	1	0	1	2	1	0	1	3	0	0	0	0	0	0	NA	0	0	0	0	1	0	0	0	4897
NA	1	0	1	2	1	0	1	3	0	0	0	0	0	0	NA	0	0	0	0	0	0	0	0	4770
1	1	0	1	3	0	0	1	1	0	0	0	0	0	0	NA	0	0	0	0	NA	NA	NA	NA	3359
NA	1	0	1	3	0	0	1	1	0	0	0	1	NA	0	NA	0	0	0	0	0	0	0	0	4336
NA	1	0	1	3	0	0	1	1	0	0	1	1	0	0	NA	0	0	0	0	0	0	0	0	4054
NA	1	0	1	3	0	0	1	2	0	0	0	1	0	0	NA	0	0	0	0	0	0	0	0	4118
NA	1	0	1	3	0	0	1	2	0	0	0	0	NA	0	NA	0	0	0	0	0	0	0	0	4259
NA	1	0	1	3	0	0	1	2	0	0	0	0	NA	0	NA	0	0	0	0	0	0	0	0	4632
NA	1	0	1	3	0	0	1	3	0	0	0	0	1	0	NA	0	0	0	0	0	0	0	0	4471
NA	1	0	1	3	0	1	1	3	0	0	0	0	1	0	NA	0	0	0	0	0	0	0	0	4578
NA	1	0	1	3	0	0	1	3	0	0	1	0	1	0	NA	0	0	0	0	0	0	0	0	4582
NA	1	0	1	3	0	1	1	4	0	0	0	1	0	0	NA	0	0	0	0	0	0	0	0	4558
NA	1	0	1	3	0	0	1	4	0	0	0	1	0	0	NA	0	0	0	0	0	0	0	0	2460
1	1	0	1	2	1	1	1	1	0	0	0	0	0	0	NA	0	0	0	0	NA	NA	NA	NA	3359
NA	1	0	1	2	1	1	1	1	0	0	0	0	0	0	NA	0	0	0	0	1	0	0	0	4457
NA	1	0	1	2	1	1	1	3	0	0	0	0	0	0	NA	0	0	0	0	0	0	0	0	4911
1	1	0	1	1	1	1	1	1	0	0	0	0	1	0	NA	1	0	0	0	NA	NA	NA	NA	3359
NA	1	0	1	1	1	1	1	1	0	0	0	1	1	0	NA	0	0	0	0	1	0	0	0	4753
NA	1	0	1	1	1	1	1	1	0	0	0	0	0	0	NA	0	0	0	0	0	1	0	0	4383
NA	1	0	1	1	1	1	1	2	0	0	1	1	0	0	NA	0	0	0	0	0	0	0	0	4464
NA	1	0	1	1	1	1	1	2	0	0	0	0	0	0	NA	1	0	0	0	0	0	0	1	4790
NA	1	0	1	1	1	1	1	2	0	0	0	0	0	0	NA	0	0	0	0	0	0	0	1	4998
NA	1	0	1	1	1	1	1	3	0	0	1	0	1	0	NA	0	0	0	0	1	0	0	0	6113
NA	1	0	1	1	1	1	1	3	0	0	0	0	1	0	NA	0	0	0	0	0	0	0	0	6396
NA	1	0	1	1	1	1	1	3	0	0	0	0	1	0	NA	0	0	0	0	0	0	0	1	6043
NA	1	0	1	1	1	1	1	4	0	0	0	0	1	0	NA	0	0	0	0	1	0	0	1	6328
NA	1	0	1	1	1	1	1	4	0	0	0	0	0	0	NA	0	0	0	0	1	1	0	0	3072
NA	1	0	1	1	1	1	1	4	0	0	0	0	1	0	NA	0	0	0	0	1	1	0	1	3271
NA	1	0	1	1	1	1	1	5	0	0	1	0	1	0	NA	1	0	0	0	1	0	0	1	4027
NA	1	0	1	1	1	1	1	5	0	0	1	0	0	0	NA	0	0	0	0	0	0	0	1	4649
NA	1	0	1	1	1	1	1	5	0	0	0	0	0	0	NA	0	0	0	0	0	0	0	0	4676
1	1	0	1	1	1	0	1	1	0	0	0	0	NA	0	NA	0	0	0	0	NA	NA	NA	NA	3359
NA	1	0	1	1	1	0	1	1	0	0	0	0	NA	0	NA	0	0	0	0	0	0	0	1	4326
NA	1	0	1	1	1	0	1	1	0	0	0	0	NA	0	NA	0	0	0	0	0	0	0	0	4118
NA	1	0	1	1	1	0	1	2	0	0	0	0	NA	0	NA	0	0	0	0	0	0	0	0	3984
NA	1	0	1	1	1	0	1	2	0	0	0	0	NA	0	NA	0	0	0	0	0	0	0	0	4078
NA	1	0	1	1	1	0	1	2	0	0	0	0	NA	0	NA	0	0	0	0	0	0	0	0	4595
NA	1	0	1	1	1	0	1	3	0	0	0	0	NA	0	NA	0	0	0	0	0	0	0	0	5277
NA	1	0	1	1	1	0	1	3	0	0	0	0	NA	0	NA	0	0	0	0	0	0	0	0	5156
NA	1	0	1	1	1	0	1	3	0	0	0	0	NA	0	NA	0	0	0	0	0	0	0	0	5314
NA	1	0	1	1	1	0	1	4	0	0	0	0	NA	0	NA	0	0	0	0	0	0	0	0	5710
NA	1	0	1	1	1	0	1	4	0	0	0	0	NA	0	NA	0	0	0	0	0	0	0	0	2991
NA	1	0	1	1	1	0	1	4	0	0	0	0	NA	0	NA	0	0	0	0	0	1	0	0	3003
NA	1	0	1	1	1	0	1	5	0	0	0	0	NA	0	NA	0	0	0	0	0	0	0	0	3676
NA	1	0	1	1	1	0	1	5	0	0	0	0	NA	0	NA	0	0	0	0	0	0	0	0	4591
1	1	0	1	2	0	0	1	1	0	0	0	0	NA	0	NA	0	0	0	0	NA	NA	NA	NA	3359
NA	1	0	1	2	0	0	1	1	0	0	0	0	NA	0	NA	0	0	0	0	0	0	0	0	4064
NA	1	0	1	2	0	0	1	1	0	0	0	0	NA	0	NA	0	0	0	0	0	0	0	1	4027
NA	1	0	1	2	0	0	1	2	0	0	0	0	NA	0	NA	0	0	0	0	0	0	0	1	3910
NA	1	0	1	2	0	0	1	2	0	0	0	0	NA	0	NA	0	0	0	0	0	0	0	0	3950
NA	1	0	1	2	0	0	1	2	0	0	0	0	NA	0	NA	0	0	0	0	0	0	0	0	4407
NA	1	0	1	2	0	0	1	3	0	0	0	0	NA	0	NA	0	0	0	0	0	0	0	0	4343
NA	1	0	1	2	0	0	1	4	0	0	0	0	0	0	NA	0	0	0	0	0	1	0	0	4803
NA	1	0	1	2	0	0	1	4	0	0	0	0	0	0	NA	0	0	0	0	0	0	0	0	2608
NA	1	0	1	2	0	0	1	4	0	0	0	0	0	0	NA	0	0	0	0	0	0	0	0	2720
1	1	0	1	3	1	1	1	1	0	0	0	1	0	0	NA	0	0	0	0	NA	NA	NA	NA	3359
NA	1	0	1	3	1	1	1	1	0	0	0	0	1	0	NA	0	0	0	0	1	0	0	1	4363
NA	1	0	1	3	1	1	1	1	0	0	0	0	NA	0	NA	0	0	0	0	1	0	0	1	4424
NA	1	0	1	3	1	1	1	1	0	0	0	0	NA	0	NA	0	0	0	0	0	0	0	1	4034
1	1	0	1	2	1	0	1	1	0	0	0	0	NA	0	NA	0	0	0	0	NA	NA	NA	NA	3359
NA	1	0	1	2	1	0	1	1	0	0	0	0	NA	0	NA	0	0	0	0	0	0	0	1	4064
NA	1	0	1	2	1	0	1	1	0	0	0	0	NA	0	NA	0	0	0	0	0	0	0	1	4205
NA	1	0	1	2	1	0	1	1	0	0	0	0	NA	0	NA	0	0	0	0	0	0	0	1	4027
NA	1	0	1	2	1	0	1	2	0	0	0	0	NA	0	NA	0	0	0	0	0	0	0	1	3910
NA	1	0	1	2	1	0	1	2	0	0	0	0	NA	0	NA	0	0	0	0	0	0	0	0	3950
NA	1	0	1	2	1	0	1	2	0	0	0	0	NA	0	NA	0	0	0	0	0	0	0	0	4407
NA	1	0	1	2	1	0	1	3	0	0	0	0	0	0	NA	0	0	0	0	0	0	0	1	4394
NA	1	0	1	2	1	0	1	3	0	0	0	0	NA	0	NA	0	0	0	0	0	0	0	0	4343
NA	1	0	1	2	1	0	1	3	0	0	0	0	NA	0	NA	0	0	0	0	0	0	0	0	4491
NA	1	0	1	2	1	0	1	4	0	0	0	0	0	0	NA	0	0	0	1	0	0	0	1	4803
NA	1	0	1	2	1	0	1	4	0	0	0	0	0	0	NA	0	0	0	0	0	1	0	0	2608
NA	1	0	1	2	1	0	1	4	0	0	0	0	0	0	NA	0	0	0	0	0	0	0	0	2720
NA	1	0	1	2	1	0	1	5	0	0	0	0	0	0	NA	0	0	0	0	0	0	0	0	3104
1	1	0	1	3	1	1	1	1	0	0	0	0	0	0	NA	0	0	0	0	NA	NA	NA	NA	3359
NA	1	0	1	3	1	1	1	1	0	0	0	0	0	0	NA	0	0	0	0	0	0	0	0	4034
NA	1	0	1	3	1	1	1	2	0	0	0	0	0	0	NA	0	0	0	0	0	0	0	0	4313
1	1	0	1	1	1	0	1	1	0	0	0	0	0	1	NA	0	1	1	0	NA	NA	NA	NA	3359
NA	1	0	1	1	1	0	1	1	0	0	0	0	0	1	NA	0	0	0	0	0	0	0	1	4864
NA	1	0	1	1	1	0	1	1	0	0	0	0	0	1	NA	0	0	0	0	0	0	0	1	4632
NA	1	0	1	1	1	0	1	1	0	0	0	1	0	0	NA	0	0	0	0	0	0	0	1	4407
NA	1	0	1	1	1	0	1	2	1	1	0	0	0	1	NA	0	0	0	0	0	0	0	1	4387
NA	1	0	1	1	1	0	1	4	0	1	0	1	0	0	NA	0	0	0	0	0	0	0	1	3302
NA	1	0	1	1	1	0	1	5	0	0	0	0	0	1	NA	1	0	0	0	0	1	0	0	4001
1	1	0	1	2	1	0	1	1	0	0	0	0	NA	0	NA	0	0	0	0	NA	NA	NA	NA	3359
NA	1	0	1	2	1	0	1	1	0	0	0	0	NA	0	NA	0	0	0	0	0	0	0	0	4064
NA	1	0	1	2	1	0	1	1	0	0	0	0	NA	0	NA	0	0	0	0	0	0	0	0	4205
NA	1	0	1	2	1	0	1	1	0	0	0	0	NA	0	NA	0	0	0	0	1	0	1	1	4027
NA	1	0	1	2	1	0	1	2	0	0	0	0	NA	0	NA	0	0	0	0	0	0	1	1	3910
NA	1	0	1	2	1	0	1	2	0	0	0	0	NA	0	NA	0	0	0	0	0	0	1	1	3950
NA	1	0	1	2	1	0	1	2	0	0	0	0	NA	0	NA	0	0	1	0	0	0	0	1	4407
NA	1	0	1	2	1	0	1	3	0	0	0	0	NA	0	NA	0	0	0	0	0	0	0	0	4394
NA	1	0	1	2	1	0	1	3	0	0	0	0	NA	0	NA	0	0	0	0	0	0	0	0	4343
NA	1	0	1	2	1	0	1	3	0	0	0	0	NA	0	NA	0	0	0	0	0	0	1	0	4491
NA	1	0	1	2	1	0	1	4	0	0	0	0	NA	0	NA	0	0	0	0	0	1	0	1	4803
NA	1	0	1	2	1	0	1	4	0	0	0	0	NA	0	NA	0	0	0	0	0	1	0	1	2608
NA	1	0	1	2	1	0	1	4	0	0	0	0	NA	0	NA	0	0	0	0	0	1	0	0	2720
NA	1	0	1	2	1	0	1	5	0	0	0	0	NA	0	NA	0	0	0	0	0	1	0	0	3104
NA	1	0	1	2	1	0	1	5	0	0	0	0	NA	0	NA	0	0	0	0	0	1	0	0	3641
NA	1	0	1	2	1	0	1	5	0	0	0	0	NA	0	NA	0	0	0	0	0	0	0	0	3304
1	1	0	1	3	0	1	1	1	0	0	0	1	0	1	NA	1	0	0	0	NA	NA	NA	NA	3359
NA	1	0	1	3	0	1	1	1	0	0	0	1	0	0	NA	0	0	0	0	1	0	1	1	4363
NA	1	0	1	3	0	1	1	1	0	0	0	0	0	0	NA	1	0	0	0	1	0	1	1	4424
NA	1	0	1	3	0	1	1	1	0	0	0	1	0	0	NA	1	0	0	0	1	0	1	1	4034
NA	1	0	1	3	0	1	1	2	0	0	0	0	0	0	NA	1	0	0	0	1	1	1	1	4172
NA	1	0	1	3	0	1	1	2	0	0	0	0	0	0	NA	1	0	0	0	1	0	1	1	4313
NA	1	0	1	3	0	1	1	2	0	0	0	1	0	0	NA	1	0	0	0	1	0	1	1	4578
NA	1	0	1	3	0	1	1	3	0	0	0	1	0	0	NA	1	0	0	0	1	0	1	1	4619
NA	1	0	1	3	0	1	1	3	0	0	0	0	0	0	NA	0	0	0	0	1	1	1	1	4672
NA	1	0	1	3	0	1	1	3	0	0	0	0	0	0	NA	1	0	0	0	1	0	1	1	4703
NA	1	0	1	3	0	1	1	4	0	0	0	0	0	0	NA	1	0	0	0	1	1	1	1	4612
NA	1	0	1	3	0	1	1	4	0	0	0	1	0	0	NA	1	0	0	0	1	1	1	1	2478
NA	1	0	1	3	0	1	1	4	0	0	0	1	0	0	NA	1	0	0	0	1	1	1	1	2716
NA	1	0	1	3	0	1	1	5	0	0	0	0	0	0	NA	1	0	0	0	1	1	1	1	3068
NA	1	0	1	3	0	1	1	5	0	0	0	1	0	0	NA	1	0	0	0	1	1	1	1	3367
NA	1	0	1	3	0	1	1	5	0	0	0	1	0	0	NA	1	0	0	0	1	1	1	1	3306
1	1	0	1	2	0	0	1	1	0	0	0	1	1	1	NA	1	0	0	0	NA	NA	NA	NA	3359
NA	1	0	1	2	0	0	1	1	0	0	0	1	0	0	NA	0	0	0	0	0	0	0	1	4467
NA	1	0	1	2	0	0	1	1	0	0	0	0	0	0	NA	0	0	0	0	1	0	0	1	4273
NA	1	0	1	2	0	0	1	2	0	0	0	0	0	0	NA	0	0	0	0	0	0	0	1	4263
NA	1	0	1	2	0	0	1	2	0	0	0	1	0	0	NA	0	0	0	0	0	0	0	1	4464
NA	1	0	1	2	0	0	1	2	0	0	0	1	0	0	NA	0	0	0	0	0	0	0	1	4803
NA	1	0	1	2	0	0	1	3	0	0	0	1	0	0	NA	0	0	0	0	0	0	0	1	4662
NA	1	0	1	2	0	0	1	3	0	0	0	0	1	0	NA	1	0	0	0	0	0	0	1	4897
NA	1	0	1	2	0	0	1	3	0	0	0	0	1	0	NA	0	0	0	0	0	0	0	0	4770
NA	1	0	1	2	0	0	1	4	0	0	0	1	1	0	NA	0	0	0	0	0	1	1	1	5099
NA	1	0	1	2	0	0	1	4	0	0	0	1	1	0	NA	0	0	0	0	0	1	0	1	2629
NA	1	0	1	2	0	0	1	4	0	0	0	1	1	0	NA	0	0	0	0	0	1	1	0	2930
NA	1	0	1	2	0	0	1	5	0	0	0	1	1	0	NA	0	0	0	0	0	1	1	1	3316
NA	1	0	1	2	0	0	1	5	0	0	0	1	1	0	NA	0	0	0	0	0	1	0	1	3655
NA	1	0	1	2	0	0	1	5	0	0	0	0	1	0	NA	0	0	0	0	0	1	0	0	3631
1	1	0	1	3	1	1	1	1	0	0	0	0	0	0	NA	0	0	0	0	NA	NA	NA	NA	3359
NA	1	0	1	3	1	1	1	1	0	0	0	0	0	0	NA	0	0	0	0	0	0	0	1	4363
NA	1	0	1	3	1	1	1	1	0	0	0	0	0	0	NA	0	0	0	0	0	0	0	1	4034
NA	1	0	1	3	1	1	1	2	0	0	0	0	0	0	NA	0	0	0	0	0	0	0	0	4313
NA	1	0	1	3	1	1	1	2	0	0	0	0	0	0	NA	0	0	0	0	0	0	0	0	4578
NA	1	0	1	3	1	1	1	3	0	0	0	0	0	0	NA	0	0	0	0	0	0	0	1	4619
NA	1	0	1	3	1	1	1	3	0	0	0	0	0	0	NA	0	0	0	0	0	0	0	0	4672
NA	1	0	1	3	1	1	1	3	0	0	0	0	0	0	NA	0	0	0	0	0	0	0	1	4703
NA	1	0	1	3	1	1	1	4	0	0	0	0	0	0	NA	1	1	0	0	0	0	0	1	2716
NA	1	0	1	3	1	1	1	5	0	0	0	0	0	0	NA	1	0	0	0	0	1	0	1	3306
1	1	0	1	2	1	0	0	1	0	0	0	0	0	0	NA	1	0	0	0	NA	NA	NA	NA	3359
1	1	0	1	3	1	1	0	1	0	0	0	0	0	0	NA	0	0	0	0	NA	NA	NA	NA	3359
NA	1	0	1	3	1	1	0	1	0	0	0	0	0	0	NA	0	0	0	0	1	0	0	1	4363
NA	1	0	1	3	1	1	0	1	0	0	0	0	0	0	NA	1	0	0	0	0	0	1	1	4424
NA	1	0	1	3	1	1	0	1	0	0	0	0	0	0	NA	1	0	0	0	0	0	0	1	4034
NA	1	0	1	3	1	1	0	2	0	0	0	0	0	0	NA	0	0	0	0	0	0	0	0	4578
1	1	0	1	3	0	1	1	1	0	0	0	0	0	0	NA	0	0	0	0	NA	NA	NA	NA	3359
NA	1	0	1	3	0	1	1	2	0	0	0	0	0	0	NA	0	0	0	0	0	0	0	1	4172
NA	1	0	1	3	0	1	1	2	0	0	0	0	0	0	NA	0	0	0	0	0	0	0	1	4578
NA	1	0	1	3	0	1	1	3	0	0	0	0	0	0	NA	1	0	0	0	0	1	0	1	4619
NA	1	0	1	3	0	1	1	3	0	0	0	0	0	0	NA	0	0	0	0	0	0	0	0	4672
NA	1	0	1	3	0	1	1	4	0	0	0	1	0	0	NA	0	0	0	0	1	1	0	1	2716
NA	1	0	1	3	0	1	1	5	0	0	0	0	0	0	NA	0	0	0	0	1	1	0	1	3068
NA	1	0	1	3	0	1	1	5	0	0	1	1	0	0	NA	0	0	0	0	1	1	0	1	3367
NA	1	0	1	3	0	1	1	5	0	0	0	0	0	0	NA	0	0	0	0	1	1	0	0	3306
1	1	0	1	2	1	1	1	1	0	0	0	0	0	0	NA	1	0	0	0	NA	NA	NA	NA	3359
NA	1	0	1	2	1	1	1	1	0	0	0	0	0	0	NA	0	0	0	0	0	0	0	0	4457
NA	1	0	1	2	1	1	1	1	0	0	0	0	0	0	NA	1	0	0	0	0	0	0	0	4572
NA	1	0	1	2	1	1	1	2	0	0	0	0	0	0	NA	0	0	0	0	0	0	0	0	4531
NA	1	0	1	2	1	1	1	2	0	0	0	0	0	0	NA	0	0	0	0	0	0	0	0	4743
NA	1	0	1	2	1	1	1	3	0	0	0	0	0	0	NA	0	0	0	0	0	0	0	0	4834
NA	1	0	1	2	1	1	1	4	0	0	0	0	0	0	NA	0	0	0	0	0	0	0	0	5176
NA	1	0	1	2	1	1	1	4	0	0	0	0	0	0	NA	0	0	0	0	0	1	0	0	2907
NA	1	0	1	2	1	1	1	5	0	0	0	0	0	0	NA	1	0	0	0	0	1	0	0	3332
NA	1	0	1	2	1	1	1	5	0	0	0	0	0	0	NA	0	0	0	0	0	0	0	1	3769
1	1	0	1	2	1	1	0	1	0	0	0	0	0	0	NA	0	0	0	0	NA	NA	NA	NA	3359
NA	1	0	1	2	1	1	0	1	0	0	0	0	0	0	NA	0	0	0	0	0	0	0	0	4457
NA	1	0	1	2	1	1	0	1	0	0	0	0	0	0	NA	0	0	0	0	0	0	0	1	4572
NA	1	0	1	2	1	1	0	1	0	0	0	0	0	0	NA	0	0	0	0	0	0	0	0	4249
NA	1	0	1	2	1	1	0	2	0	0	0	0	0	0	NA	0	0	0	0	0	0	0	0	4330
NA	1	0	1	2	1	1	0	2	0	0	0	0	0	0	NA	0	0	0	0	0	0	0	0	4531
NA	1	0	1	2	1	1	0	2	0	0	0	0	0	0	NA	0	1	0	0	0	0	0	0	4743
NA	1	0	1	2	1	1	0	3	0	0	0	0	0	0	NA	0	0	0	0	0	0	0	1	4834
NA	1	0	1	2	1	1	0	3	0	0	0	1	0	0	NA	1	0	0	0	0	0	0	1	5018
NA	1	0	1	2	1	1	0	3	0	0	0	0	0	0	NA	0	0	0	0	0	0	0	0	4911
NA	1	0	1	2	1	1	0	4	0	0	0	0	0	0	NA	0	0	0	0	0	0	0	1	5176
NA	1	0	1	2	1	1	0	4	0	0	0	0	0	0	NA	0	0	0	0	0	0	0	1	2655
NA	1	0	1	2	1	1	0	4	0	0	0	0	0	0	NA	0	0	0	0	0	0	0	1	2907
NA	1	0	1	2	1	1	0	5	0	0	0	0	0	0	NA	0	0	0	0	0	1	0	1	3332
NA	1	0	1	2	1	1	0	5	0	0	0	0	0	0	NA	0	0	0	0	0	0	0	0	3769
1	1	0	1	3	1	0	1	1	0	0	0	0	0	0	NA	0	0	1	0	NA	NA	NA	NA	3359
NA	1	0	1	3	1	0	1	4	0	0	0	0	1	0	NA	0	0	0	0	0	1	1	0	2734
NA	1	0	1	3	1	0	1	5	0	0	0	0	0	0	NA	0	1	0	0	0	1	0	1	3348
1	1	0	1	2	1	1	1	1	0	0	0	0	0	0	NA	0	0	0	0	NA	NA	NA	NA	3359
NA	1	0	1	2	1	1	1	1	0	0	0	0	0	0	NA	0	0	0	0	0	0	1	1	4457
NA	1	0	1	2	1	1	1	1	0	0	0	0	0	0	NA	0	0	0	0	0	0	1	1	4572
NA	1	0	1	2	1	1	1	1	0	0	0	0	0	0	NA	0	0	0	0	0	0	0	0	4249
NA	1	0	1	2	1	1	1	2	0	0	0	0	0	0	NA	0	0	0	0	0	0	0	0	4330
NA	1	0	1	2	1	1	1	2	0	0	0	0	0	0	NA	0	0	0	0	0	0	0	0	4531
NA	1	0	1	2	1	1	1	2	0	0	0	0	0	0	NA	0	0	0	0	0	0	0	0	4743
NA	1	0	1	2	1	1	1	3	0	0	0	0	0	0	NA	0	0	0	0	0	0	0	0	4834
NA	1	0	1	2	1	1	1	3	0	0	0	0	0	0	NA	0	0	0	0	0	1	0	0	5018
NA	1	0	1	2	1	1	1	3	0	0	0	0	0	0	NA	0	0	0	0	0	1	0	0	4911
NA	1	0	1	2	1	1	1	4	0	0	0	0	0	0	NA	0	0	0	0	0	1	0	0	5176
NA	1	0	1	2	1	0	1	4	0	0	0	0	0	0	NA	0	0	0	0	0	1	0	0	2655
NA	1	0	1	2	1	0	1	4	0	0	0	0	0	0	NA	0	0	0	0	1	1	1	0	2907
NA	1	0	1	2	1	0	1	5	0	0	0	0	0	0	NA	0	0	0	0	0	1	0	0	3332
NA	1	0	1	2	1	0	1	5	0	0	0	0	0	0	NA	0	0	0	0	1	1	0	0	3676
NA	1	0	1	2	1	0	1	5	0	0	0	0	0	0	NA	0	0	0	0	1	1	0	0	3769
1	1	0	1	2	1	0	1	1	0	0	0	0	0	0	NA	0	1	0	0	NA	NA	NA	NA	3359
NA	1	0	1	2	1	0	1	1	0	0	0	0	0	0	NA	0	1	0	0	1	0	1	1	4467
NA	1	0	1	2	1	0	1	1	0	0	0	0	0	0	NA	0	1	0	0	1	0	1	1	4273
NA	1	0	1	2	1	0	1	4	0	1	0	0	0	1	NA	0	1	0	0	1	1	1	1	2629
NA	1	0	1	2	1	0	1	4	0	0	1	0	0	0	NA	0	1	0	0	0	1	0	0	2930
NA	1	0	1	2	1	0	1	5	0	1	1	0	0	0	NA	0	1	0	0	0	0	0	0	3316
NA	1	0	1	2	1	0	1	5	0	1	1	0	0	0	NA	0	1	0	0	0	1	0	0	3655
NA	1	0	1	2	1	0	1	5	0	0	1	0	0	0	NA	0	1	0	0	0	1	0	0	3631
1	1	0	1	1	1	0	1	1	1	0	0	1	NA	0	NA	0	1	0	0	NA	NA	NA	NA	3359
NA	1	0	1	1	1	0	1	1	1	0	0	1	NA	0	NA	0	1	0	0	1	0	1	0	4367
NA	1	0	1	1	1	0	1	3	1	0	0	1	NA	0	NA	0	1	0	0	0	1	0	1	5277
1	1	0	1	2	1	1	1	1	0	0	0	1	1	0	NA	1	1	0	1	NA	NA	NA	NA	3359
NA	1	0	1	2	1	1	1	1	0	0	0	0	0	0	NA	1	0	0	0	0	0	0	1	4457
NA	1	0	1	2	1	1	1	5	0	0	0	0	0	0	NA	1	1	0	0	1	1	0	1	3332
1	1	0	1	2	1	0	1	1	0	0	0	0	0	0	NA	0	0	1	0	NA	NA	NA	NA	3359
NA	1	0	1	2	1	0	1	1	0	0	0	0	0	0	NA	0	0	1	0	0	0	0	0	4407
NA	1	0	1	2	1	0	1	1	0	0	0	0	0	0	NA	0	0	0	0	0	0	0	0	4467
NA	1	0	1	2	1	0	1	1	0	0	0	0	0	0	NA	0	1	0	0	0	0	0	0	4273
NA	1	0	1	2	1	0	1	2	0	0	0	0	0	0	NA	0	0	0	0	0	0	0	0	4263
NA	1	0	1	2	1	0	1	2	0	0	0	0	0	0	NA	0	0	0	0	0	0	0	0	4464
NA	1	0	1	2	1	0	1	2	0	0	0	0	0	0	NA	0	0	0	0	0	0	0	0	4803
NA	1	0	1	2	1	1	1	3	0	0	0	0	0	0	NA	0	0	0	0	0	0	0	0	4662
NA	1	0	1	2	1	0	1	3	0	0	0	0	0	0	NA	0	0	0	0	0	0	0	0	4897
NA	1	0	1	2	1	1	1	3	0	0	0	0	0	0	NA	0	0	0	0	0	0	0	0	4770
NA	1	0	1	2	1	0	1	4	0	1	0	1	0	0	NA	0	1	0	0	0	0	0	0	2930
1	1	0	1	2	1	0	1	1	0	0	0	0	1	0	NA	0	0	0	0	NA	NA	NA	NA	3359
NA	1	0	1	2	1	0	1	1	0	0	0	0	1	0	NA	0	0	0	0	0	0	1	0	4407
NA	1	0	1	2	1	0	1	1	0	0	0	0	1	0	NA	0	0	0	0	1	0	1	0	4467
NA	1	0	1	2	1	0	1	1	0	0	0	0	0	0	NA	0	0	0	0	0	0	1	0	4273
NA	1	0	1	2	1	0	1	2	0	0	0	0	1	0	NA	0	0	0	0	0	0	1	0	4263
NA	1	0	1	2	1	0	1	2	0	0	0	0	0	0	NA	0	0	0	0	0	0	0	0	4464
NA	1	0	1	2	1	0	1	2	0	0	0	0	0	0	NA	0	0	0	0	0	0	0	0	4803
NA	1	0	1	2	1	0	1	3	0	0	0	0	0	0	NA	0	0	0	0	0	1	0	0	4662
1	1	0	1	1	1	0	1	1	0	0	0	0	0	0	NA	0	0	0	0	NA	NA	NA	NA	3359
NA	1	0	1	1	1	0	1	1	0	0	0	0	0	0	NA	0	0	0	0	0	0	1	1	4864
NA	1	0	1	1	1	0	1	1	0	0	0	0	0	0	NA	0	0	0	0	0	0	0	0	4632
NA	1	0	1	1	1	0	1	1	0	0	0	0	0	0	NA	0	0	0	0	0	0	0	0	4407
NA	1	0	1	1	1	0	1	2	0	0	0	0	0	0	NA	0	0	0	0	0	0	0	0	4387
NA	1	0	1	1	1	0	1	2	0	0	0	0	0	0	NA	0	0	0	0	0	0	0	0	4706
NA	1	0	1	1	1	0	1	2	0	0	0	0	0	0	NA	0	0	0	0	0	0	0	0	5065
NA	1	0	1	1	1	0	1	3	0	0	0	0	0	0	NA	0	0	0	0	0	0	0	0	5788
NA	1	0	1	1	1	0	1	3	0	0	0	0	0	0	NA	0	0	0	0	0	0	0	0	6174
NA	1	0	1	1	1	0	1	3	0	0	0	0	0	0	NA	0	1	0	0	0	0	0	0	5798
NA	1	0	1	1	1	0	1	4	0	0	0	0	0	0	NA	0	1	0	0	0	0	0	0	3027
NA	1	0	1	1	1	0	1	5	0	0	0	0	0	0	NA	0	1	0	0	0	0	0	0	4001
NA	1	0	1	1	1	0	1	5	0	0	0	0	0	0	NA	0	0	0	0	0	0	0	0	4467
1	1	0	1	3	1	1	0	1	0	0	0	0	0	0	NA	0	0	0	0	NA	NA	NA	NA	3359
NA	1	0	1	3	1	1	0	1	0	0	0	0	0	0	NA	0	0	0	0	0	0	0	1	4424
NA	1	0	1	3	1	1	0	3	0	0	0	0	0	0	NA	0	0	0	0	0	0	0	0	4672
1	1	0	1	2	1	1	1	1	0	0	0	1	0	0	NA	0	0	0	0	NA	NA	NA	NA	3359
NA	1	0	1	2	1	1	1	1	0	0	0	0	0	0	NA	0	0	0	0	0	0	0	1	4457
NA	1	0	1	2	1	1	1	1	0	0	0	0	0	0	NA	0	1	0	0	1	0	0	1	4249
1	1	0	1	2	1	1	1	1	0	0	1	1	NA	0	NA	1	0	0	0	NA	NA	NA	NA	3359
NA	1	0	1	2	1	1	1	1	0	0	0	1	NA	0	NA	0	0	0	0	0	0	0	0	4283
NA	1	0	1	2	1	1	1	1	0	0	0	0	0	0	NA	0	0	0	0	0	0	0	0	4011
NA	1	0	1	2	1	1	1	2	0	0	1	0	0	0	NA	1	0	0	0	0	0	0	0	3950
NA	1	0	1	2	1	1	1	2	0	0	0	1	0	0	NA	0	0	0	0	0	0	0	0	3987
NA	1	0	1	2	1	1	1	2	0	0	1	1	0	0	NA	0	0	0	0	0	0	0	0	4367
NA	1	0	1	2	1	0	1	3	0	0	0	0	0	0	NA	0	0	0	0	0	0	0	0	4420
NA	1	0	1	2	1	1	1	3	0	0	0	1	0	0	NA	0	0	0	0	0	0	0	0	4605
NA	1	0	1	2	1	1	1	4	0	0	1	1	0	0	NA	1	0	0	0	0	1	1	0	4871
NA	1	0	1	2	1	1	1	4	0	0	1	1	0	0	NA	1	0	0	0	0	1	0	0	2635
1	1	0	1	2	0	1	1	1	0	0	1	0	0	0	NA	0	1	1	0	NA	NA	NA	NA	3359
NA	1	0	1	2	0	1	1	1	0	0	0	0	0	1	NA	0	1	1	0	0	0	0	0	4457
NA	1	0	1	2	0	1	1	1	0	0	1	0	0	0	NA	0	0	0	0	0	0	0	0	4572
NA	1	0	1	2	0	1	1	2	0	0	0	0	0	0	NA	0	0	0	0	0	0	0	1	4330
NA	1	0	1	2	0	1	1	2	0	0	1	0	0	0	NA	0	0	0	0	0	0	0	0	4531
NA	1	0	1	2	0	1	1	2	0	0	0	0	0	0	NA	0	0	0	0	0	0	0	0	4743
NA	1	0	1	2	0	1	1	3	0	0	0	1	0	0	NA	0	0	0	0	0	0	0	0	4834
NA	1	0	1	2	0	1	1	3	0	0	1	0	0	0	NA	0	1	0	0	0	0	0	0	5018
NA	1	0	1	2	0	1	1	3	0	0	0	0	0	0	NA	0	1	0	0	0	0	0	0	4911
NA	1	0	1	2	0	1	1	4	0	0	0	0	0	0	NA	0	1	1	0	0	0	0	0	5176
NA	1	0	1	2	0	1	1	4	0	0	0	0	0	0	NA	0	1	0	0	0	0	0	0	2655
NA	1	0	1	2	0	1	1	4	0	0	1	1	0	0	NA	0	1	1	0	0	0	0	0	2907
NA	1	0	1	2	0	1	1	5	0	0	1	0	0	0	NA	0	1	0	0	0	0	0	0	3332
1	1	0	1	1	1	0	1	1	0	0	0	0	NA	0	NA	0	0	0	0	NA	NA	NA	NA	3359
NA	1	0	1	1	1	0	1	1	0	0	0	1	NA	0	NA	0	0	0	0	1	0	1	0	4367
NA	1	0	1	1	1	0	1	1	0	0	1	0	NA	0	NA	0	0	0	0	1	0	0	0	4326
NA	1	0	1	1	1	0	1	2	0	1	0	0	NA	0	NA	0	0	0	0	1	0	1	0	3984
1	1	0	1	3	1	0	1	1	0	0	0	1	0	0	NA	1	0	0	0	NA	NA	NA	NA	3359
NA	1	0	1	3	1	0	1	1	0	0	0	0	0	0	NA	1	0	0	0	0	0	0	1	4320
NA	1	0	1	3	1	0	1	1	0	0	0	0	0	0	NA	0	0	0	0	0	0	0	1	4336
NA	1	0	1	3	1	0	1	1	0	0	0	1	0	0	NA	0	0	0	0	0	0	0	1	4054
NA	1	0	1	3	1	0	1	2	0	0	0	1	0	0	NA	0	0	0	0	0	0	0	1	4118
NA	1	0	1	3	1	0	1	2	0	0	0	0	NA	0	NA	0	0	0	0	0	0	0	0	4259
NA	1	0	1	3	1	0	1	2	0	0	0	0	NA	0	NA	0	0	0	0	0	0	0	0	4632
NA	1	0	1	3	1	0	1	3	0	0	0	0	NA	0	NA	0	0	0	0	0	0	0	0	4471
NA	1	0	1	3	1	0	1	3	0	0	0	0	NA	0	NA	0	0	0	0	0	0	0	0	4578
NA	1	0	1	3	1	0	1	3	0	0	0	0	0	0	NA	0	0	0	0	0	1	0	0	4582
NA	1	0	1	3	1	0	1	4	0	0	0	0	0	0	NA	0	0	0	0	0	0	0	0	4558
NA	1	0	1	3	1	0	1	4	0	0	0	0	0	0	NA	0	0	0	0	0	1	0	0	2460
NA	1	0	1	3	1	0	1	4	0	0	0	0	0	0	NA	0	0	0	0	0	1	0	0	2734
NA	1	0	1	3	1	0	1	5	0	0	0	0	0	0	NA	1	0	0	0	0	1	0	0	3054
NA	1	0	1	3	1	0	1	5	0	0	0	0	0	0	NA	0	0	0	0	0	1	0	0	3348
NA	1	0	1	3	1	0	1	5	0	0	0	0	0	0	NA	0	0	0	0	0	1	0	0	3206
1	1	0	1	2	1	0	1	1	0	0	0	0	0	0	NA	0	0	0	0	NA	NA	NA	NA	3359
NA	1	0	1	2	1	0	1	1	0	0	0	0	0	0	NA	0	0	0	0	0	0	0	0	4407
NA	1	0	1	2	1	0	1	1	0	0	0	0	0	0	NA	0	1	0	0	0	0	1	1	4467
NA	1	0	1	2	1	0	1	1	0	0	0	0	0	0	NA	0	0	0	0	0	0	1	0	4273
NA	1	0	1	2	1	0	1	2	0	0	0	0	0	0	NA	0	1	0	0	0	0	0	0	4263
NA	1	0	1	2	1	0	1	2	0	0	0	0	0	0	NA	0	0	0	0	0	0	0	0	4464
NA	1	0	1	2	1	0	1	2	0	0	1	0	0	0	NA	0	0	0	0	0	0	0	0	4803
NA	1	0	1	2	1	0	1	3	0	0	0	0	0	0	NA	0	0	0	0	0	0	0	0	4662
NA	1	0	1	2	1	0	1	3	0	0	0	0	0	0	NA	0	0	0	0	0	0	0	0	4897
NA	1	0	1	2	1	0	1	3	0	0	0	0	0	0	NA	0	0	0	0	0	0	0	0	4770
NA	1	0	1	2	1	0	1	4	0	0	0	0	0	0	NA	0	0	0	0	0	0	0	0	5099
NA	1	0	1	2	1	0	1	4	1	0	1	1	0	0	NA	1	1	0	1	0	1	1	1	2629
NA	1	0	1	2	1	0	1	4	0	0	0	0	0	0	NA	0	0	0	0	0	1	0	0	2930
NA	1	0	1	2	1	0	1	5	0	0	0	0	0	0	NA	0	0	0	0	1	1	0	0	3316
NA	1	0	1	2	1	0	1	5	0	0	0	0	0	0	NA	0	0	0	0	0	1	0	0	3631
1	1	0	1	2	1	0	1	1	0	0	0	0	NA	0	NA	0	0	0	0	NA	NA	NA	NA	3359
NA	1	0	1	2	1	0	1	1	0	0	1	0	NA	0	NA	0	0	0	0	1	0	0	1	4064
NA	1	0	1	2	1	0	1	1	0	0	0	0	NA	0	NA	0	0	0	0	0	0	0	1	4205
NA	1	0	1	2	1	0	1	2	0	0	0	0	NA	0	NA	0	0	0	0	0	0	0	1	3950
NA	1	0	1	2	1	0	1	2	0	0	0	0	NA	0	NA	0	0	0	0	0	0	0	1	4407
NA	1	0	1	2	1	0	1	3	0	0	0	0	NA	0	NA	0	0	0	0	0	0	0	1	4394
NA	1	0	1	2	1	0	1	3	0	0	0	0	0	0	NA	0	0	0	0	0	0	0	0	4343
NA	1	0	1	2	1	0	1	3	0	0	0	0	NA	0	NA	0	0	0	0	0	0	0	1	4491
NA	1	0	1	2	1	0	1	4	0	0	0	0	NA	0	NA	0	0	0	0	0	1	0	1	4803
NA	1	0	1	2	1	0	1	4	0	0	0	0	NA	0	NA	0	0	0	0	0	1	0	1	2608
NA	1	0	1	2	1	0	1	4	0	0	0	0	NA	0	NA	0	0	0	0	0	0	0	1	2720
NA	1	0	1	2	1	0	1	5	0	0	0	0	NA	0	NA	0	0	0	0	0	1	0	1	3104
NA	1	0	1	2	1	0	1	5	0	0	0	0	NA	0	NA	0	0	0	0	0	0	0	0	3641
NA	1	0	1	2	1	0	1	5	0	0	0	0	NA	0	NA	0	0	0	0	0	1	0	1	3304
1	1	0	1	3	1	1	1	1	0	0	0	0	0	0	NA	0	0	0	0	NA	NA	NA	NA	3359
NA	1	0	1	3	1	1	1	1	0	0	0	0	0	0	NA	0	0	0	0	0	0	1	1	4424
NA	1	0	1	3	1	1	1	2	0	0	0	0	0	0	NA	0	0	0	0	0	0	1	1	4172
NA	1	0	1	3	1	1	1	4	0	0	0	0	0	0	NA	0	0	0	0	1	1	0	1	4612
NA	1	0	1	3	1	1	1	5	0	0	0	0	0	0	NA	0	0	0	0	1	1	1	1	3068
1	1	0	1	3	1	1	0	1	0	0	0	0	0	0	NA	0	0	0	0	NA	NA	NA	NA	3359
NA	1	0	1	3	1	1	0	1	0	0	0	0	0	0	NA	0	0	0	1	0	0	0	1	4363
NA	1	0	1	3	1	1	0	1	0	0	0	0	0	0	NA	0	0	0	0	1	0	0	0	4424
NA	1	0	1	3	1	1	0	1	0	0	0	0	0	0	NA	0	0	1	0	0	0	0	0	4034
NA	1	0	1	3	1	1	0	2	0	0	0	0	0	0	NA	0	0	0	0	1	0	0	0	4172
NA	1	0	1	3	1	1	0	2	0	0	0	0	0	0	NA	0	0	0	0	1	0	0	0	4313
NA	1	0	1	3	1	1	0	2	0	0	0	0	0	0	NA	0	0	0	0	0	0	0	0	4578
NA	1	0	1	3	1	1	0	3	0	0	0	0	0	0	NA	0	0	0	0	0	0	0	0	4619
NA	1	0	1	3	1	1	0	3	0	0	0	0	0	0	NA	0	0	0	0	0	0	0	0	4672
NA	1	0	1	3	1	1	0	3	0	0	0	0	0	0	NA	0	0	0	0	0	0	0	1	4703
NA	1	0	1	3	1	1	0	4	0	0	0	0	0	0	NA	0	0	0	0	1	0	0	0	4612
NA	1	0	1	3	1	1	0	4	0	0	0	0	0	0	NA	0	0	0	0	1	1	0	1	2478
NA	1	0	1	3	1	1	0	4	0	0	0	0	0	0	NA	0	0	0	0	0	1	0	1	2716
1	1	0	1	2	1	0	1	1	0	0	0	1	NA	0	NA	0	0	0	0	NA	NA	NA	NA	3359
NA	1	0	1	2	1	0	1	1	0	0	0	0	NA	0	NA	0	0	0	0	0	0	0	1	4064
NA	1	0	1	2	1	0	1	1	0	0	0	0	1	0	NA	0	0	0	0	0	0	1	0	4205
NA	1	0	1	2	1	1	1	1	0	0	0	0	NA	0	NA	0	0	0	0	0	0	0	1	4027
NA	1	0	1	2	1	1	1	2	0	0	0	0	NA	0	NA	0	0	0	0	0	0	0	0	3910
NA	1	0	1	2	1	0	1	2	0	0	0	0	NA	0	NA	0	0	0	0	0	0	0	0	3950
NA	1	0	1	2	1	0	1	2	0	0	0	0	NA	0	NA	0	0	0	0	0	0	0	0	4407
NA	1	0	1	2	1	0	1	3	0	0	0	0	NA	0	NA	0	1	0	1	0	0	0	0	4394
NA	1	0	1	2	1	0	1	3	0	0	0	0	0	0	NA	0	0	0	0	0	0	0	0	4343
NA	1	0	1	2	1	0	1	4	0	0	0	0	0	0	NA	0	0	0	0	0	0	0	0	4803
1	1	0	1	3	0	1	1	1	0	0	0	0	0	0	NA	0	0	0	0	NA	NA	NA	NA	3359
NA	1	0	1	3	0	1	1	1	0	0	0	0	0	0	NA	0	0	0	0	1	0	1	1	4363
NA	1	0	1	3	0	1	1	1	0	0	0	0	0	0	NA	0	0	0	0	1	0	1	1	4424
NA	1	0	1	3	0	1	1	1	0	0	0	0	0	0	NA	0	0	0	0	1	0	1	1	4034
NA	1	0	1	3	0	1	1	2	0	0	0	0	0	0	NA	0	1	0	0	1	0	1	1	4172
NA	1	0	1	3	0	1	1	2	0	0	0	0	0	0	NA	0	1	0	0	1	1	1	1	4313
NA	1	0	1	3	0	1	1	2	0	0	0	0	0	0	NA	0	0	0	0	1	1	0	1	4578
NA	1	0	1	3	0	1	1	3	0	0	0	0	0	0	NA	0	0	0	0	1	1	0	1	4619
NA	1	0	1	3	0	0	1	3	0	0	0	0	0	0	NA	0	0	0	0	1	1	0	1	4672
NA	1	0	1	3	0	0	1	3	0	0	0	1	1	0	NA	0	0	0	0	1	1	0	1	4703
NA	1	0	1	3	0	0	1	4	0	0	0	0	1	0	NA	0	0	0	0	1	1	0	1	4612
1	1	0	1	3	1	1	1	1	0	0	0	0	0	0	NA	0	0	0	0	NA	NA	NA	NA	3359
NA	1	0	1	3	1	1	1	1	0	0	0	0	0	0	NA	0	0	1	0	0	0	1	0	4424
NA	1	0	1	3	1	1	1	1	0	0	1	1	0	0	NA	0	0	0	0	0	0	1	0	4034
NA	1	0	1	3	1	1	1	2	0	0	0	1	0	0	NA	0	0	0	0	0	0	0	0	4172
NA	1	0	1	3	1	1	1	2	0	0	0	0	0	0	NA	0	0	0	0	0	0	0	0	4313
NA	1	0	1	3	1	1	1	2	0	0	0	1	0	0	NA	0	0	0	0	0	0	0	0	4578
NA	1	0	1	3	1	1	1	3	0	0	1	1	0	0	NA	0	0	0	0	0	0	0	0	4619
NA	1	0	1	3	1	1	1	3	0	0	0	0	0	0	NA	0	0	0	0	0	0	0	0	4672
NA	1	0	1	3	1	1	1	3	0	0	0	0	0	0	NA	0	0	0	0	0	0	0	0	4703
NA	1	0	1	3	1	1	1	4	0	0	0	0	0	0	NA	0	0	0	0	0	0	0	0	4612
NA	1	0	1	3	1	1	1	4	0	0	0	0	0	0	NA	0	0	0	0	0	0	0	0	2478
NA	1	0	1	3	1	1	1	4	0	0	0	0	0	0	NA	1	0	0	0	1	1	1	0	2716
NA	1	0	1	3	1	1	1	5	0	0	0	0	0	0	NA	1	0	0	0	1	1	0	1	3068
NA	1	0	1	3	1	1	1	5	0	0	0	0	0	0	NA	0	1	0	0	1	1	0	0	3367
1	1	0	1	2	1	1	1	1	0	0	0	0	0	0	NA	0	0	0	0	NA	NA	NA	NA	3359
NA	1	0	1	2	1	0	1	3	0	0	0	0	0	0	NA	0	0	0	0	0	0	0	0	4834
1	1	0	1	3	1	1	1	1	0	0	0	0	0	0	NA	0	0	0	0	NA	NA	NA	NA	3359
NA	1	0	1	3	1	1	1	1	0	0	0	0	0	0	NA	0	0	0	0	1	0	1	1	4363
NA	1	0	1	3	1	1	1	1	0	0	0	0	0	0	NA	0	0	0	0	1	0	1	1	4424
NA	1	0	1	3	1	1	1	1	0	0	0	0	0	0	NA	0	0	0	0	1	0	1	1	4034
NA	1	0	1	3	1	1	1	2	0	0	0	0	0	0	NA	0	0	0	0	1	0	1	0	4172
NA	1	0	1	3	1	1	1	2	0	0	0	0	0	0	NA	0	0	0	0	1	0	0	0	4313
NA	1	0	1	3	1	1	1	2	0	0	0	0	0	0	NA	0	0	0	0	0	0	0	0	4578
NA	1	0	1	3	1	1	1	3	0	0	0	0	0	0	NA	0	0	0	0	0	0	0	0	4619
NA	1	0	1	3	1	1	1	3	0	0	0	0	0	0	NA	0	0	0	0	0	0	1	0	4672
NA	1	0	1	3	1	1	1	3	0	0	0	0	0	0	NA	0	0	0	0	0	0	0	0	4703
NA	1	0	1	3	1	1	1	4	0	0	0	0	0	0	NA	0	0	0	0	1	1	1	0	4612
NA	1	0	1	3	1	1	1	4	0	0	0	0	0	0	NA	0	0	0	0	0	1	1	0	2478
NA	1	0	1	3	1	1	1	4	0	0	0	0	0	0	NA	0	0	0	0	1	1	0	0	2716
NA	1	0	1	3	1	1	1	5	0	0	0	0	0	0	NA	0	0	0	0	1	1	1	0	3068
NA	1	0	1	3	1	1	1	5	0	0	0	0	0	0	NA	0	0	0	0	1	1	1	0	3367
NA	1	0	1	3	1	1	1	5	0	0	0	0	0	0	NA	0	0	0	0	1	1	0	0	3306
1	1	0	1	2	1	1	1	1	0	0	0	0	0	0	NA	0	1	0	0	NA	NA	NA	NA	3359
NA	1	0	1	2	1	1	1	1	0	0	0	0	0	0	NA	0	0	0	0	1	0	1	1	4457
NA	1	0	1	2	1	1	1	2	0	0	0	0	0	0	NA	0	1	0	0	0	0	0	1	4330
NA	1	0	1	2	1	1	1	3	0	0	0	0	0	0	NA	0	1	0	0	0	0	0	1	5018
NA	1	0	1	2	1	1	1	3	0	0	0	0	0	0	NA	0	1	0	0	0	0	0	1	4911
NA	1	0	1	2	1	1	1	4	0	0	0	0	0	0	NA	0	0	0	0	1	1	0	1	2655
1	1	0	1	2	0	0	1	1	0	0	0	0	1	0	NA	0	0	1	0	NA	NA	NA	NA	3359
NA	1	0	1	2	0	0	1	1	0	0	0	0	1	0	NA	0	0	1	0	0	0	1	1	4407
NA	1	0	1	2	0	0	1	1	0	0	0	0	1	0	NA	0	0	0	0	0	0	1	1	4467
NA	1	0	1	2	0	0	1	1	0	0	0	0	0	0	NA	0	0	1	0	0	0	1	1	4273
NA	1	0	1	2	0	0	1	2	0	0	0	0	0	0	NA	0	0	0	0	1	1	1	1	4263
NA	1	0	1	2	0	0	1	2	0	0	0	0	0	0	NA	0	0	0	0	0	0	1	1	4464
NA	1	0	1	2	0	0	1	2	0	0	0	0	0	0	NA	0	0	0	0	0	0	1	1	4803
1	1	0	1	3	1	1	1	1	0	0	0	0	0	0	NA	0	0	0	0	NA	NA	NA	NA	3359
NA	1	0	1	3	1	1	1	1	0	0	0	0	0	0	NA	0	0	0	0	1	0	1	1	4363
NA	1	0	1	3	1	1	1	1	0	0	0	0	0	0	NA	0	0	0	0	1	0	1	1	4424
NA	1	0	1	3	1	1	1	1	0	0	0	0	0	0	NA	0	0	0	0	1	0	1	1	4034
NA	1	0	1	3	1	1	1	2	0	0	0	0	0	0	NA	0	0	1	0	0	0	0	0	4172
NA	1	0	1	3	1	1	1	2	0	0	0	0	0	0	NA	0	0	0	0	1	0	1	0	4313
NA	1	0	1	3	1	1	1	2	0	0	0	0	0	0	NA	1	0	1	0	0	0	0	0	4578
NA	1	0	1	3	1	1	1	3	0	0	0	0	0	0	NA	0	0	0	0	1	0	0	1	4672
NA	1	0	1	3	1	1	1	4	0	0	0	0	0	0	NA	0	0	0	0	1	1	0	1	4612
NA	1	0	1	3	1	1	1	4	0	0	0	0	0	0	NA	0	0	0	0	0	1	0	1	2478
NA	1	0	1	3	1	1	1	5	0	0	0	0	0	0	NA	0	0	0	0	1	1	0	1	3068
1	1	0	1	2	1	0	0	1	0	0	0	1	1	0	NA	0	0	0	0	NA	NA	NA	NA	3359
NA	1	0	1	2	1	0	0	1	0	0	0	1	1	0	NA	0	0	0	0	0	0	0	1	4407
NA	1	0	1	2	1	0	0	1	0	1	0	1	1	0	NA	0	0	0	0	0	0	0	1	4467
NA	1	0	1	2	1	0	0	1	0	0	0	1	1	0	NA	0	0	0	0	0	0	0	1	4273
NA	1	0	1	2	1	0	0	2	0	0	0	1	1	0	NA	0	1	0	0	0	0	0	0	4263
NA	1	0	1	2	1	0	0	2	0	0	0	0	1	0	NA	0	0	0	0	0	0	0	1	4464
NA	1	0	1	2	1	0	0	2	0	0	0	1	0	0	NA	0	0	0	0	0	0	0	0	4803
NA	1	0	1	2	1	0	0	3	0	0	0	1	0	1	NA	0	0	0	0	0	0	0	0	4897
NA	1	0	1	2	1	0	0	3	0	0	0	1	1	0	NA	0	0	0	0	0	0	0	1	4770
NA	1	0	1	2	1	0	0	4	0	0	0	0	1	0	NA	0	1	0	0	0	0	0	1	5099
NA	1	0	1	2	1	0	0	4	0	0	0	0	NA	1	NA	0	0	0	0	0	0	0	0	2629
NA	1	0	1	2	1	0	0	4	0	1	0	1	1	1	NA	1	1	0	0	0	1	0	0	2930
NA	1	0	1	2	1	0	0	5	0	0	0	1	0	1	NA	0	1	0	0	0	0	0	1	3316
NA	1	0	1	2	1	0	0	5	0	0	0	1	0	1	NA	0	1	0	0	0	0	0	1	3631
1	1	0	1	3	1	0	1	1	0	0	0	0	0	0	NA	0	0	0	0	NA	NA	NA	NA	3359
NA	1	0	1	3	1	0	1	1	0	0	0	0	0	0	NA	0	0	0	0	0	0	0	1	4054
1	1	0	1	3	1	1	1	1	0	0	0	1	1	0	NA	0	0	1	0	NA	NA	NA	NA	3359
NA	1	0	1	3	1	1	1	1	0	0	0	0	1	0	NA	0	0	1	0	1	0	1	1	4363
NA	1	0	1	3	1	1	1	1	0	0	0	0	1	0	NA	0	0	1	0	0	0	1	1	4424
NA	1	0	1	3	1	1	1	2	0	0	0	0	1	0	NA	0	0	0	0	1	0	0	1	4172
NA	1	0	1	3	1	1	1	2	0	0	0	0	1	0	NA	0	0	0	0	0	0	0	1	4313
NA	1	0	1	3	1	1	1	2	0	0	0	0	1	0	NA	0	0	0	0	0	0	0	1	4578
NA	1	0	1	3	1	1	1	3	0	0	0	0	1	0	NA	0	0	0	0	0	0	0	1	4672
NA	1	0	1	3	1	1	1	4	0	0	0	0	1	0	NA	0	1	0	0	1	1	0	1	2478
NA	1	0	1	3	1	1	1	5	0	0	0	1	1	0	NA	1	1	0	0	0	1	0	1	3068
NA	1	0	1	3	1	1	1	5	0	0	0	0	1	0	NA	0	0	0	0	1	1	0	1	3367
NA	1	0	1	3	1	1	1	5	0	0	0	0	1	0	NA	0	0	0	0	0	1	0	1	3306
1	1	0	1	3	1	1	0	1	0	0	0	0	0	0	NA	0	0	1	0	NA	NA	NA	NA	3359
NA	1	0	1	3	1	1	0	1	0	0	0	0	0	0	NA	0	0	1	0	1	0	1	1	4363
NA	1	0	1	3	1	1	0	1	0	0	0	0	0	0	NA	0	0	0	0	1	0	1	1	4424
NA	1	0	1	3	1	1	0	1	0	0	0	0	0	0	NA	0	0	0	0	1	0	1	1	4034
NA	1	0	1	3	1	1	0	2	0	0	0	0	0	0	NA	0	0	0	0	0	0	1	1	4313
NA	1	0	1	3	1	1	0	2	0	0	1	1	0	0	NA	0	0	0	0	0	0	1	1	4578
NA	1	0	1	3	1	1	0	3	0	0	1	1	0	0	NA	0	0	0	0	1	0	1	1	4619
NA	1	0	1	3	1	1	0	3	0	0	0	0	0	0	NA	0	0	0	0	0	0	0	1	4672
NA	1	0	1	3	1	1	0	3	0	0	0	0	0	0	NA	0	0	0	0	0	0	0	1	4703
NA	1	0	1	3	1	1	0	4	0	0	0	0	0	0	NA	0	0	0	0	0	1	0	1	4612
NA	1	0	1	3	1	1	0	4	0	0	0	0	0	0	NA	0	0	0	0	0	1	1	1	2478
NA	1	0	1	3	1	1	0	4	0	0	0	0	0	0	NA	0	0	0	0	1	1	1	1	2716
NA	1	0	1	3	1	1	0	5	0	0	0	0	0	0	NA	0	0	0	0	0	1	1	1	3068
NA	1	0	1	3	1	1	0	5	0	0	0	0	0	0	NA	0	0	0	0	0	1	1	1	3367
NA	1	0	1	3	1	1	0	5	0	0	0	0	0	0	NA	0	1	0	0	1	1	1	1	3306
1	1	0	1	2	1	0	1	1	0	0	0	0	NA	0	NA	0	0	0	0	NA	NA	NA	NA	3359
NA	1	0	1	2	1	1	1	1	0	0	0	0	NA	0	NA	0	0	0	0	0	0	0	0	4064
NA	1	0	1	2	1	1	1	1	0	0	0	0	NA	0	NA	0	0	0	0	0	0	0	1	4205
NA	1	0	1	2	1	1	1	2	0	0	0	0	NA	0	NA	0	0	0	0	0	0	0	0	3910
NA	1	0	1	2	1	1	1	2	0	0	0	0	NA	0	NA	0	0	0	0	0	0	0	1	3950
NA	1	0	1	2	1	1	1	3	0	0	0	0	1	0	NA	0	0	0	0	0	1	0	0	4394
1	1	0	1	2	1	1	0	1	0	0	1	1	0	0	NA	1	0	1	0	NA	NA	NA	NA	3359
NA	1	0	1	2	1	1	0	1	0	0	0	0	0	0	NA	0	0	0	0	0	0	0	0	4457
NA	1	0	1	2	1	1	0	1	0	0	0	1	0	0	NA	0	0	0	0	0	0	0	1	4572
NA	1	0	1	2	1	1	0	1	0	0	0	1	0	0	NA	1	1	0	0	1	0	0	1	4249
NA	1	0	1	2	1	1	0	2	0	0	0	0	1	0	NA	0	1	0	0	1	0	1	1	4330
NA	1	0	1	2	1	1	0	2	0	0	0	0	NA	0	NA	1	0	0	0	0	0	0	0	4531
NA	1	0	1	2	1	1	0	3	0	0	0	0	0	0	NA	0	0	0	0	0	0	0	0	4834
NA	1	0	1	2	1	1	0	3	0	0	0	1	1	0	NA	0	0	0	0	0	0	0	1	5018
NA	1	0	1	2	1	1	0	3	0	0	0	1	1	0	NA	0	0	0	0	0	0	0	1	4911
NA	1	0	1	2	1	1	0	4	0	0	1	0	NA	0	NA	0	1	0	0	0	0	0	0	5176
NA	1	0	1	2	1	1	0	4	0	0	0	0	1	0	NA	0	0	0	0	1	0	0	1	2655
NA	1	0	1	2	1	1	0	4	0	0	1	1	0	0	NA	1	0	0	0	0	1	1	1	2907
1	1	0	1	2	1	0	1	1	0	0	0	0	0	0	NA	0	0	0	0	NA	NA	NA	NA	3359
NA	1	0	1	2	1	0	1	1	0	0	0	0	0	0	NA	0	0	0	0	1	0	0	1	4407
NA	1	0	1	2	1	0	1	1	0	0	0	0	0	0	NA	0	0	0	0	1	0	0	1	4467
NA	1	0	1	2	1	0	1	1	0	0	0	0	0	0	NA	0	0	0	0	0	0	0	1	4273
NA	1	0	1	2	1	0	1	2	0	0	0	0	0	0	NA	0	0	0	0	0	0	0	1	4263
NA	1	0	1	2	1	0	1	2	0	0	0	0	0	0	NA	0	0	0	0	0	0	0	1	4464
NA	1	0	1	2	1	0	1	2	0	0	0	0	0	0	NA	0	0	0	0	0	0	0	1	4803
NA	1	0	1	2	1	0	1	3	0	0	0	0	0	0	NA	0	0	0	0	0	0	0	1	4662
NA	1	0	1	2	1	0	1	3	0	0	0	0	0	0	NA	0	0	0	0	0	0	0	1	4897
NA	1	0	1	2	1	0	1	3	0	0	0	0	0	0	NA	0	0	0	0	0	0	0	0	4770
NA	1	0	1	2	1	0	1	4	0	0	0	0	0	0	NA	0	0	0	0	0	0	0	1	5099
NA	1	0	1	2	1	0	1	4	0	0	0	0	0	0	NA	0	0	0	0	0	0	0	1	2629
NA	1	0	1	2	1	0	1	4	0	0	0	0	0	0	NA	0	0	0	0	0	1	0	1	2930
NA	1	0	1	2	1	0	1	5	0	0	0	0	0	0	NA	0	0	0	0	0	0	0	1	3316
NA	1	0	1	2	1	0	1	5	0	0	0	0	0	0	NA	0	0	0	0	0	0	0	1	3655
NA	1	0	1	2	1	0	1	5	0	0	0	0	0	0	NA	0	1	0	0	0	0	0	1	3631
1	1	0	1	2	1	0	1	1	0	0	0	0	0	0	NA	0	0	0	0	NA	NA	NA	NA	3359
NA	1	0	1	2	1	0	1	1	0	0	0	0	0	0	NA	0	0	0	0	0	0	0	0	4407
NA	1	0	1	2	1	0	1	1	0	0	0	0	0	0	NA	0	0	0	0	0	0	0	1	4467
NA	1	0	1	2	1	0	1	1	0	0	0	0	0	0	NA	0	0	0	0	0	0	0	1	4273
NA	1	0	1	2	1	0	1	2	0	0	0	0	0	0	NA	0	0	0	0	0	0	0	1	4263
NA	1	0	1	2	1	0	1	2	0	0	0	0	0	0	NA	0	0	0	0	0	0	0	1	4464
NA	1	0	1	2	1	0	1	2	0	0	0	0	0	0	NA	0	0	0	0	0	0	0	1	4803
NA	1	0	1	2	1	0	1	3	0	0	0	0	0	0	NA	0	0	0	0	0	0	0	1	4662
NA	1	0	1	2	1	0	1	3	0	0	0	0	0	0	NA	0	0	0	0	0	0	0	1	4897
NA	1	0	1	2	1	0	1	3	0	0	0	0	0	0	NA	0	0	0	0	0	0	0	1	4770
NA	1	0	1	2	1	0	1	4	0	0	0	0	0	0	NA	0	0	0	0	0	0	0	1	5099
NA	1	0	1	2	1	0	1	4	0	0	0	0	0	0	NA	0	0	0	0	0	0	0	1	2629
NA	1	0	1	2	1	0	1	4	0	0	0	0	0	0	NA	0	0	0	0	0	0	0	1	2930
NA	1	0	1	2	1	0	1	5	0	0	0	0	0	0	NA	0	0	0	0	0	0	0	1	3316
NA	1	0	1	2	1	0	1	5	0	0	0	0	0	0	NA	0	0	0	0	0	0	0	1	3655
NA	1	0	1	2	1	0	1	5	0	0	0	0	0	0	NA	0	0	0	0	0	0	0	1	3631
1	1	0	1	2	1	0	0	1	0	0	0	0	NA	0	NA	0	0	0	0	NA	NA	NA	NA	3359
NA	1	0	1	2	1	0	0	1	0	0	0	0	NA	0	NA	0	0	0	0	0	0	1	0	4064
NA	1	0	1	2	1	0	0	1	0	0	0	0	NA	0	NA	0	0	0	0	0	0	0	1	4205
NA	1	0	1	2	1	0	0	1	0	0	0	0	NA	0	NA	0	0	0	0	0	0	1	1	4027
NA	1	0	1	2	1	0	0	2	0	0	0	0	NA	0	NA	0	0	0	0	0	0	1	1	3910
NA	1	0	1	2	1	0	0	2	0	0	0	0	NA	0	NA	0	0	0	0	1	0	1	1	3950
NA	1	0	1	2	1	0	0	2	0	0	0	0	NA	0	NA	0	0	0	0	0	0	0	1	4407
NA	1	0	1	2	1	0	0	3	0	0	0	0	NA	0	NA	0	0	0	0	0	0	0	0	4394
NA	1	0	1	2	1	0	0	3	0	0	0	0	NA	0	NA	0	0	0	0	0	0	0	0	4343
NA	1	0	1	2	1	0	0	3	0	0	0	0	NA	0	NA	0	0	0	0	0	0	0	0	4491
NA	1	0	1	2	1	0	0	4	0	0	0	0	NA	0	NA	0	0	0	0	0	0	0	0	4803
NA	1	0	1	2	1	0	0	4	0	0	0	0	NA	0	NA	0	0	0	0	0	0	0	0	2608
NA	1	0	1	2	1	0	0	4	0	0	0	0	NA	0	NA	0	0	0	0	0	0	0	0	2720
NA	1	0	1	2	1	0	0	5	0	0	0	0	NA	0	NA	0	0	0	0	0	0	0	0	3104
NA	1	0	1	2	1	0	0	5	0	0	0	0	NA	0	NA	0	0	0	0	0	0	0	1	3641
NA	1	0	1	2	1	0	0	5	0	0	0	0	NA	0	NA	1	0	0	0	0	0	0	0	3304
1	1	0	1	3	1	0	1	1	0	0	1	0	1	0	NA	0	1	1	1	NA	NA	NA	NA	3359
NA	1	0	1	3	1	1	1	1	0	0	1	0	1	0	NA	0	1	1	1	0	0	0	0	4320
NA	1	0	1	3	1	1	1	1	0	0	0	0	1	0	NA	0	1	1	1	0	0	0	0	4336
NA	1	0	1	3	1	0	1	1	0	0	1	0	1	0	NA	0	1	1	0	0	0	0	1	4054
NA	1	0	1	3	1	1	1	2	0	0	1	0	1	0	NA	0	1	0	1	0	0	0	1	4118
NA	1	0	1	3	1	1	1	2	0	0	1	0	1	0	NA	0	0	1	1	0	0	0	1	4259
NA	1	0	1	3	1	1	1	2	0	0	1	0	1	0	NA	0	1	1	1	0	0	1	0	4632
NA	1	0	1	3	1	0	1	3	0	0	0	0	1	0	NA	0	1	0	1	0	0	0	0	4471
NA	1	0	1	3	1	0	1	3	0	0	1	0	1	0	NA	0	0	0	1	0	0	0	0	4578
NA	1	0	1	3	1	0	1	3	0	0	1	0	1	0	NA	0	0	1	1	0	0	0	0	4582
NA	1	0	1	3	1	0	1	4	0	0	0	1	1	0	NA	0	0	0	1	0	0	0	0	4558
NA	1	0	1	3	1	1	1	4	1	0	0	0	1	0	NA	0	1	1	1	0	1	0	1	2460
NA	1	0	1	3	1	1	1	4	1	0	1	0	0	0	NA	0	1	1	1	0	0	0	1	2734
NA	1	0	1	3	1	1	1	5	1	0	1	0	1	0	NA	0	1	1	1	0	0	1	0	3054
NA	1	0	1	3	1	0	1	5	0	0	0	1	1	0	NA	0	1	0	1	0	0	0	0	3206
1	1	0	1	1	1	0	1	1	0	0	0	0	0	0	NA	0	0	0	0	NA	NA	NA	NA	3359
NA	1	0	1	1	1	0	1	1	0	0	0	0	0	0	NA	0	0	0	0	0	0	1	1	4632
NA	1	0	1	1	1	0	1	1	0	0	0	0	0	0	NA	0	0	0	0	0	0	1	1	4407
NA	1	0	1	1	1	0	1	2	0	0	0	0	1	0	NA	0	0	0	0	0	0	1	1	4387
NA	1	0	1	1	1	0	1	2	0	0	0	0	0	0	NA	0	0	0	0	0	0	0	0	4706
NA	1	0	1	1	1	0	1	2	0	0	0	0	0	0	NA	0	0	0	0	0	0	0	1	5065
NA	1	0	1	1	1	0	1	3	0	0	0	0	NA	0	NA	0	0	0	0	0	0	0	0	5788
NA	1	0	1	1	1	0	1	3	0	0	0	0	0	0	NA	0	0	0	0	0	0	0	0	6174
NA	1	0	1	1	1	0	1	3	0	0	0	0	0	0	NA	0	1	0	0	0	0	0	0	5798
NA	1	0	1	1	1	0	1	4	0	0	0	0	0	0	NA	0	0	0	0	0	0	0	1	6201
NA	1	0	1	1	1	0	1	4	0	0	0	0	0	0	NA	0	0	0	0	0	1	0	0	3027
NA	1	0	1	1	1	0	1	4	0	0	0	0	0	0	NA	0	0	0	0	0	1	0	0	3302
NA	1	0	1	1	1	0	1	5	0	0	0	0	0	0	NA	0	1	0	0	0	1	0	0	4001
NA	1	0	1	1	1	0	1	5	0	0	0	0	0	0	NA	0	0	0	0	0	1	0	0	4467
1	1	0	1	1	1	0	1	1	0	0	0	0	0	0	NA	0	0	0	1	NA	NA	NA	NA	3359
NA	1	0	1	1	1	0	1	1	0	0	0	0	0	0	NA	0	0	0	0	0	0	0	0	4864
1	1	0	1	2	1	0	1	1	0	1	1	1	NA	0	NA	1	0	0	0	NA	NA	NA	NA	3359
NA	1	0	1	2	1	0	1	1	0	0	1	1	NA	0	NA	0	0	0	0	1	0	0	1	4518
NA	1	0	1	2	1	0	1	1	0	1	1	1	NA	0	NA	0	0	0	0	0	0	0	1	3772
NA	1	0	1	2	1	0	1	1	0	1	1	1	NA	0	NA	0	0	0	0	1	0	0	1	4048
NA	1	0	1	2	1	0	1	2	0	1	1	1	NA	0	NA	0	0	0	1	0	0	0	1	4017
NA	1	0	1	2	1	0	1	2	0	1	1	0	NA	0	NA	0	0	0	0	0	0	0	1	4038
NA	1	0	1	2	1	0	1	3	0	1	1	1	NA	0	NA	0	0	0	0	0	1	0	0	4706
NA	1	0	1	2	1	0	1	5	0	1	1	1	NA	1	NA	0	1	0	0	0	1	0	0	3387
1	1	0	1	2	0	1	1	1	0	0	1	1	0	0	NA	1	0	0	0	NA	NA	NA	NA	3359
NA	1	0	1	2	0	1	1	1	0	0	0	1	0	0	NA	1	0	0	0	0	0	0	0	4572
NA	1	0	1	2	0	1	1	1	0	0	1	1	0	0	NA	1	0	0	0	0	0	0	0	4249
NA	1	0	1	2	0	1	1	2	0	0	1	1	0	0	NA	1	0	0	0	1	0	0	0	4531
NA	1	0	1	2	0	1	1	2	0	0	1	1	0	0	NA	0	0	0	0	0	0	0	0	4743
NA	1	0	1	2	0	1	1	3	0	0	1	1	0	0	NA	1	0	0	0	0	0	0	0	4834
NA	1	0	1	2	0	1	1	3	0	0	1	1	0	0	NA	1	0	0	0	0	0	0	0	5018
NA	1	0	1	2	0	1	1	3	0	0	1	1	0	0	NA	1	0	0	0	0	0	0	0	4911
NA	1	0	1	2	0	1	1	4	0	0	1	1	0	0	NA	1	0	0	0	0	0	0	0	5176
1	1	0	1	3	1	0	1	1	0	0	0	1	0	0	NA	0	0	0	0	NA	NA	NA	NA	3359
NA	1	0	1	3	1	0	1	1	0	0	0	1	0	0	NA	0	0	0	0	0	0	0	0	4320
NA	1	0	1	3	1	0	1	1	0	0	0	1	0	0	NA	0	0	0	0	0	0	0	0	4336
NA	1	0	1	3	1	0	1	1	0	0	0	1	0	0	NA	0	0	0	0	0	0	1	0	4054
NA	1	0	1	3	1	0	1	2	0	0	0	1	0	0	NA	0	0	0	0	0	0	0	0	4118
NA	1	0	1	3	1	0	1	2	0	0	0	1	0	0	NA	0	0	0	0	0	0	0	0	4259
NA	1	0	1	3	1	0	1	2	0	0	0	1	0	0	NA	0	0	0	0	0	0	0	0	4632
[truncated: 27,772 more rows]
